# Supplementary material for: Early predictors of acute hepatitis B progression to liver failure
Source: PLoS One. 2018 Jul 26;13(7):e0201049. doi: 10.1371/journal.pone.0201049 (PMC6062084; doi:10.1371/journal.pone.0201049)
Supplement: S2 Table — (XLS) [file pone.0201049.s002.xls]

## Sheet: Sheet1
age	gender	year	month	Duration of hospitalization (d)	diagnosis	Time from symptom onset to hospital admission (d)	Type 2 diabetes mellitus	complication	WBC	L%	HB	PLT	TB(At admission)	DB(At admission)	ALT(At admission)	AST(At admission)	GGT(At admission)	LDH(At admission)	ALB(At admission)	INR	PTA(At admission)	Inconsistence of TB with peak ALT levels	TB(peak )	DB(peak)	ALT(peak )	AST(peak )	alb(peak )	PTA(peak )	TB(At discharge)	DB(At discharge)	ALT(At discharge)	AST(At discharge)	GGT(At discharge)	glucose	TG	cholesterol	HBsAg(at admission)	HBeAg(At admission)	HBeAgpostive(At admission)	serum marks of HBV(At admission)	HBVDNA(At admission)	HBcAbIgM(At admission)	genetype	PTA(At discharge)	HBsAg(At discharge)	HBeAg(At discharge)	HBVDNA(At discharge)	serum marks of HBV(At discharge)
24	1	4	9	61	non-ALF	7	no		7.4	34.8	15.3	129	197.6	144.2	4756.5	2654.6	293.2		42.5		40	3	279	232.8	1163.5	332.8		46	15.4	6.1	20.5	17	106.7	4.22			>250		2	2	180000	6.7	B	89	0.21			HBeAb+
44	1	4	12	29	non-ALF	20	no		5.2	22.1	15.1	154	139.3	105.9	1195.3	503.3	135.8		46.2	1.62	35.2	1	139.3	105.9	1195.3	503.3		46.5	22.4	14	42.5	26.9	107	5.04					2	2	26000	8	B					HBeAb+ HBcAb +
46	2	4	8	30	non-ALF	7	no						209.4	127.3	1299.7	1397.6	66.7		35		39.2	1	209.4	127.3	1299.7	1397.6		54.3	26.7	17.5	10.6	16.3	37.8	4.54			0.07		2	2	1100	14.5	C	93.6			<500	HBeAb+ HBcAb +
33	1	5	3	39	non-ALF	30	no		6.7	20.8	14.4	52	163.9	106.1	2542.5	883.4	101.3		43.9	1.64	36	1	163.9	106.1	2542.5	883.4		41.7	29.5	15.3	12.4	15.8	47.1	4.47			7.5	9.977	2	4	83000	6.5	C	90.5				HBeAb+ HBcAb +
29	1	6	7	27	non-ALF	60	no		6.93	35.9	16.4	220	63.7	54.8	2500.5	1874.2	314.3		42.5	1.64	39.9	3	77.7	67.1	1744.6	340.5		41.9	12.9	9.8	44	32.4	103.5	4.63			13875.1		2	5	470000	13	C		148.17		7800	HBeAb+
64	1	4	9	30	ALF	7	no		6.8	36.6	12.5	120	184.9	135.2	1085.3	477.4	143	192	28.3	1.85	70.6	3	259.3	177.6	224.5	105.2		35.9	56.9	44.9	45.6	61.6	277.4	4.86	0.79	1.61			2	6		9	C	72.8				HBeAb+ HBcAb +
51	2	4	5	28	ALF	7	no		3.24	13.8	11.1	79	110.4	89	1267.6	1317.3		574	34.1	1.7	80.7	3	170.7	132.7	158.3	89	40.4	39.7	32.5	18.6	16.1	22.5	162	4.49	1.74	2.77	0.21		2	5	780	12	B	80.7				HBeAb+ HBcAb +
29	1	5	9	37	ALF	15	no	infection	13.4	9.9	14.9	92	200.8	142.9	1064.3	173.6	34.4	275	32.1	3.84	35.8	1	200.8	142.9	1064.3	173.6	33.7	15.8	11.1	8.9	6.4	17.6	78.4	4.81	0.83	2.19	0.12		2	5		11	B	92				HBeAb+ HBcAb + HBsAb+
30	1	5	8	34	ALF	15	no		7.8	26	12.3	166	231.7	186.5	274.1	149.7	89.1	225	27.9	2.67	30.8	1	231.7	186.5	274.1	149.7	27.9	23.8	42.5	38.4	22.9	32	45.5	3.43	0.51	1.34	19.45		2	2	3400	16	B	50.4				HBeAb+ HBcAb + HBsAb+
22	2	6	2	22	ALF	9	no		4.82	25.9	11.5	186	90.1	82.9	1977.5	1212	151.2	364	32.7	1.85	70.6	1	90.1	82.9	1977.5	1212		35.7	15.1	10.6	17.8	15.2	69.1	4.4			>250	98.528	1	1	530	17	C					HBeAb+ HBcAb +
67	1	6	1	75	ALF	7	yes	diabetes	4.54	38.1	12.4	81	105.5	92.6	2070.7	2040.6	164.3	521	27.7	2.44	40	3	254.8	187.3	49.3	59.3		26.2	22.8	16.3	11.9	18.7	73.3	7.66	1.4	1.36	4.86		2	5	2400	19	C	85				HBeAb+ HBcAb +
22	1	4	6	40	ALF	7	no	infection,HE	8.8	22.2	13.3	179	169.3	115.6	3880.9	3341.2	99		28	2.94	42	3	243.5	171.4	1288.3	259.3	28	21.3	20.9	11.3	29.9	169	86.1	4.5			0.1		2	5	890	8	B					HBeAb+ HBcAb +
57	1	4	10	6	ALF	5	no	infection,HS, HE,DEATH	9.9	20.8	12.4	203	152	45.6	1609.7	297.2	173.8	259	25	0	39.5	3	353.2	117.9	721.3	81.4	25	0	353.2	117.9	721.3	81.4	61	1.58					2	6		19	B	0
57	1	4	7	5	ALF	20	no	infection,HS, HE,DEATH	15.1	5.4	12.8	43	128	100	995	1000	100	631	26	1.96	39.6	3	322.6	265.4	460.6	42.8		33.6	322.6	57.2	460.6	42.8	61.5	10.47	0.19	3.03			2	7		17	B	12.8
