# Supplementary material for: Early predictors of acute hepatitis B progression to liver failure
Source: PLoS One. 2018 Jul 26;13(7):e0201049. doi: 10.1371/journal.pone.0201049 (PMC6062084; doi:10.1371/journal.pone.0201049)
Supplement: S3 Table — (XLS) [file pone.0201049.s003.xls]

## Sheet: 293AHB
age	Gender	year	month	Duration of hospitalization (d)	diagnosis	Time from symptom onset to hospital admission (d)	Type 2 diabetes mellitus	complication	WBC	L%	HB	PLT	TB(At admission)	DB(At admission)	ALT(At admission)	AST(At admission)	GGT(At admission)	LDH(At admission)	ALB(At admission)	INR	PTA(At admission)	Inconsistence of TB with peak ALT levels	TB(peak )	DB(peak)	ALT(peak )	AST(peak )	alb(peak )	PTA(peak )	TB(At discharge)	DB(At discharge)	ALT(At discharge)	AST(At discharge)	GGT(At discharge)	glucose	TG	cholesterol	HBsAg(at admission)	HBeAg(At admission)	HBeAgpostive(At admission)	serum marks of HBV(At admission)	HBVDNA(At admission)	HBcAbIgM(At admission)	genetype	PTA(At discharge)	HBsAg(At discharge)	HBeAg(At discharge)	HBVDNA(At discharge)	serum marks of HBV(At discharge)
23	M	1	11	34	non-ALF	2	no		4.11	39.1	13.5	107	85.9	72.1	1605	809.9	182.5	402	37.8	1.09	86.4	1	85.9	72.1	1605	809.9	37.8	86.4	15.8	11.6	52.2	26.5	84.1	5.05	1.47	1.92	23.48	51.22	1	1	110000	5.8	C		0.04	0.42	<500	HBeAb+ HBcAb +
25	M	1	4	36	non-ALF	3	no		4.48	33	14	129	93.7	84.8	668.5	113.6	134.4	209	40.2	1.08	46.1	1	93.7	84.8	668.5	113.6	40.2	46.1	23.6	14.6	28.7	17.4	57.5	4.69	0.93	3.32	>250	289.56	1	1	87000	6	C		250	1.01	<500	HBeAg+
27	M	1	3	29	non-ALF	3	no		5.14	35.1	13.4	120	18.4	11.9	1144.1	243	112.1	183	39.7	1.03	95.1	1	18.4	11.9	1144.1	243	39.7	95.1	9.6	4.1	17.1	14.1	30.6	4.45	1.42	3.68	1.26	0.23	1	1		6	C		0.04	0.5		HBeAb+ HBcAb +
28	M	1	1	67	non-ALF	3	no		4.49	38.5	14.7	162	161.4	133.6	1384.1	734.9	269.7	341	45.6	1.1	83.7	1	161.4	133.6	1384.1	734.9	45.6	83.7	14.3	7.6	21.9	24.7	88.1	5.57	2.4	2.48	>250	1.11	1	1	6900	4	C		8.24	0.49	<500	HBeAb+
28	M	1	10	42	non-ALF	3	no		4.11	25.5	14.1	106	119.9	100.4	4448.3	3115.8	109.3	625	41.1	1.84	40.8	1	119.9	100.4	4448.3	3115.8	41.1	40.8	12.6	6.6	19.9	15.6	84.2	4.48			>250	3.19	1	1	4100	22	B		3.33	0.71	<500	HBeAb+
28	M	1	4	45	non-ALF	4	no		9.4	19	16.2	188	47.2	28	2457.1	415.4	178.6	255	46.2	1.23	69.7	1	47.2	28	2457.1	415.4	46.2	69.7	13.1	6.5	33.1	18.1	36	5.23			>250	3.87	2	4	1500	30	B		7.77	0.44	<500	HBeAb+
28	M	1	9	46	non-ALF	5	no		6.09	30.6	15.1	172	139	100.3	1673	524.4	192.5	390	39.5	1.37	67	1	139	100.3	1673	524.4	39.5	59	19.1	9.2	40	18.4		5.61	3.52	3.2	2.35		2	2		17.8	B		0.02	0.4	<500	HBeAb+ HBcAb +
28	M	1	10	45	non-ALF	5	no						10.2	5.4	153.3	243	220.7	260	40.5	1.05	90.6	3	9.9	4.3	287.2	180.5	40.5	95.6	10	3.4	24.6	27.3					34.79	1097	1	1		15.3			0	0		HBeAb+ HBcAb +
29	M	1	1	13	non-ALF	5	no		4.37	33.7	16.1	140	51.1	32.8	769.4	973.1	215	632	47.2	1.36	59.5	1	51.1	32.8	769.4	973.1	47.2	59.5	13.2	6.7	99.7	27.7		5.25			2.51	3.04	1	1	540	6.5	C
30	M	1	9	20	non-ALF	7	no		5.76	32.4	14.4	181	115.3	93.9	1433	798	249.2	601	43.9	1.19	73.1	1	115.3	93.9	1433	798	43.9	73.1	18.4	13.6	44.2	13.2	87.5	5.56			>250	77.49	1	1	19000	11.9	C		250	1.8	<500	HBeAg+
31	M	1	8	40	non-ALF	7	no		4	38.4	14.4	156	155	123.2	2480.3	1116.3	150.3	466	45.3	1.33	61.3	1	155	123.2	2480.3	1116.3	45.3	61.3	20.3	13.5	32	17.6	90.5	3.48	1.5	3.13	1336	116.41	1	1	87000	30	B		341.17	0.8	<500	HBeAb+
32	M	1	11	40	non-ALF	7	no		7.17	20	14.2	219	138.9	118	1550.5	393.7	94.2	281	42.2	1.17	75	1	138.9	118	1550.5	393.7	42.2	75	16.4	10.5	18.9	14		5.38	2.03	3.37	5784	77.39	1	1	2600	18.5	B		250	2.2	<500	HBeAg+ HBeAb +
35	M	1	9	51	non-ALF	7	no		5.56	29.4	11.7	129	114.5	99.6	2386.8	714.6	228.3	422	38.8	1.46	77	3	194.5	159.7	861.4	158.3	43.4	54.3	20	10.7	33.3	17	67.2	6.13	1.93	1.78	>250	53.25	1	1	8900	13	C		0	0.49		HBeAb+ HBcAb +
35	M	1	12	35	non-ALF	7	no		3.54	39.9	14.9	237	74.8	65.2	1173.3	802			35		73.2	1	74.8	65.2	1173.3	802		73.2	13.1	8.5	34.3	27.9		5.81			>250	7.63	1	1	1900	15.6	B		56.71			HBeAb+
36	M	1	9	82	non-ALF	7	no		5.77	28.6	15	170	150	100	1500	412.7	193.7	370	38.9	1.17	87.8	3	164.2	138.4	446.9	84.6	38.9	75	15.6	8	23.9	14.1	59.8	4.41	1.77	2.75	>250	215.33	1	1	440000	16.1	A	87.8	0.01	0.53		HBeAb+ HBcAb +
37	M	1	9	35	non-ALF	7	no		7.61	29.8	13.3	225	153.9	130.4	318.3	90.2	202.6	170	39.8	1.06	85.1	1	153.9	130.4	318.3	90.2	39.8	89.2	17.2	12.8	28.9	16.5		5.6			>250	6.81	1	1	890000	13	B		126.44
38	M	1	6	49	non-ALF	7	yes		5.32	27.3	16	120	214.9	158.9	3086.8	1329.5	712.8	614	45	1.05	90.6	1	214.9	158.9	3086.8	1329.5	45	90.6	21.9	12	32.5	18.8	362.2	12.59	2.4	3.29	>250	126.7	1	1	31000	22.5	C		0.01	0.48	<500	HBeAb+ HBcAb +
38	M	1	2	37	non-ALF	7	no		3.47	32.4	13.6	169	27.8	17	1302.5	509.4	138.2	217	42.5	1.16	77	1	27.8	17	1302.5	509.4	42.5	77	16.7	6	29.6	24.5	65.3	5.14	1.1	3.06	>250	250.97	1	1	11000	9.5	B		250	5.18	<500	HBeAg+
40	M	1	12	24	non-ALF	7	no		7.09	26.5	15	136	35.5	24.9	1043	391			37.8		71.4	1	35.5	24.9	1043	391		71.4	13.2	5.5	25.9	17.9		5.7	1.48	3.49	82.62		2	2		13.1	C					HBeAb+ HBcAb +
41	M	1	4	21	non-ALF	7	no		4.3	31.3	13.3	74	24.2	13.5	58.5	35.6			40.2		62.7	1	24.2	13.5	58.5	35.6		62.7	17.6	10.1	34.6	29.7		5.28			71.37	1.71	1	1	1700	8.8	C		69.2	1.2		HBeAb+ HBcAb +
42	M	1	9	26	non-ALF	7	no		11.9	27.5	15.6	228	104.1	86.1	1517	554.7			39.7		60.7	1	104.1	86.1	1517	554.7		60.7	15.7	10.5	20.4	14.7		4.57			0	0	2	3		16.5	B		0.02	0.41		HBeAb+ HBcAb +
43	M	1	9	27	non-ALF	7	no		5.76	35.2	14.5	167	108.4	90	1122.8	442.6			45.6		65.7	1	108.4	90	1122.8	442.6		65.7	18.5	12.2	42.4	25.4		5.78	2.84	2.69			2	2		4.5	B		0.04	0.33		HBeAb+ HBcAb +
44	M	1	9	26	non-ALF	7	no		4.85	60.3	17.5	187	25	13.3	2698	971			41.1		63.4	1	25	13.3	2698	971		63.4	15.7	5	17.6	16.5		4.06	2.1	5.82	>250	3.932				3.9	C	92.1	0	0.34	<500	HBeAb+ HBcAb +
44	M	1	6	27	non-ALF	7	no		6.56	29.4	15.2	157	76.5	64.4	1323.2	363.9			46.2		62.7	1	76.5	64.4	1323.2	363.9		62.7	15.7	10.1	22.6	16		3.75	1.56	2.27	1.35	98.65	1	1	2100	39.5	B		0.03	1.02	<500	HBeAb+ HBcAb +
46	M	1	3	39	non-ALF	7	no		5.81	30.2	14.9	223	53.2	32.9	1675.4	379.1			39.5		77	1	53.2	32.9	1675.4	379.1		77	10.9	5.1	25.1	17.6		4.94			>250	40.68	1	1	3100	9.5	A		36.49	0.73		HBeAb+
46	M	1	10	53	non-ALF	7	no		6.1	30.6	14.3	106	98.3	82.8	1570.3	602.2			40.5		74.1	3	135	116.9	490.9	266.6		74.1	12.4	8.3	19.1	15.8		6.27	3.23	3.9	2521	434.11	1	1	24000	16.5	B	109	0.03	0.63		HBeAb+ HBcAb +
46	M	1	3	32	non-ALF	7	no		6.31	23.1	14	145	14.9	8.9	178.4	45.8			47.2		69.7	1	14.9	8.9	178.4	45.8		69.7	7.4	4.1	24.6	18.2		4.99			0.03	0.42	2	3		4.9	C					HBeAb+ HBcAb +
49	M	1	5	36	non-ALF	7	no		5.54	30.6	14.3	111	85.3	73.2	1411.4	759.2			43.9		65.7	3	114.2	96.9	504.2	229.4		65.7	14.7	7.9	37.6	18.6		5.72	2.33	3.74	>250	627.01	1	1	850000	8.5	C		0.32	1.21	<500	HBeAb+ HBcAb +
50	M	1	1	40	non-ALF	7	no		5.6	23.2	14.4	165	170.8	129.6	905.8	371.3			45.3		103.5	1	170.8	129.6	905.8	371.3		103.5	36.5	20.2	24.4	17.1		4.42	2.75	4	>250	370.54	1	1	8300	8.6	C		250	1.97	<500	HBeAb+ HBcAb +
54	M	1	8	43	non-ALF	7	no		7.89	31.4	14.8	103	148.1	124.8	815.2	379.2			42.2		67.3	3	239.1	182.7	744.9	599.3		67.3	25.5	16.5	15.9	13.6		4	2.39	8.29			1	1	5900	16.6	B	79	0.04	0.05	<500	HBeAb+ HBcAb +
55	M	1	8	41	non-ALF	7	no						50.5	39.4	446.6	134.3			38.8		85.1	1	50.5	39.4	446.6	134.3		85.1	10.2	6	30.6	22.2					1.2	1.78	1	1		7.1	B		0.04	0.69		HBeAb+ HBcAb +
59	M	1	1	25	non-ALF	10	no						63	45.2	300.9	55.5			35		101.7	1	63	45.2	300.9	55.5		101.7	28.1	17.8	34.7	29.4		5.31								5.5	C				<500	HBeAb+ HBcAb +
61	M	1	4	15	non-ALF	14	no		5.85	33.7	13.7	144	130.5	115.3	281.3	143.2			38.9		66.5	1	130.5	115.3	281.3	143.2		66.5	39.8	30.5	43.8	29.9		5.45	2.19	3.34	0.1	0.62	2	2		8	BC		0.02	0.45	<500	HBeAb+ HBcAb +
63	M	1	10	35	non-ALF	14	no		6	33	13.6	200	84.4	65	597.5	329.9			39.8		82.5	1	84.4	65	597.5	329.9		82.5	11.9	7.8	11.1	13.4		3.94			>250	647.1	1	1	490000	21.7	B		0.02	0.71		HBeAb+ HBcAb +
63	M	1	10	23	non-ALF	15	no		4.61	28.1	12.8	107	43.3	29.8	863.1	803.1			45		101.7	1	43.3	29.8	863.1	803.1		101.7	17.5	10.8	33.8	30.3		3.95			170.58	31.93	1	1	30000	25.1	B					HBeAb+ HBcAb +
68	M	1	10	47	non-ALF	15	no		2.93	25.1	13.4	114	178.2	150.8	787	571.7			42.5		115	3	204.1	174.4	300.9	125.8		115	36.7	27.9	24.9	30.6		8.82	2.52	6.42			1	1	28000	8	C		0.04	0.71		HBeAb+ HBcAb +
69	M	1	3	68	non-ALF	15	no		4.7	37.7	14	240	23	18.8	102.3	37.4			37.8		93.6	1	23	18.8	102.3	37.4		93.6	8.4	3.4	20.7	17.2						73.57	1	1	38000	11.3	B		0.01	0.42		HBeAb+ HBcAb +
22	M	1	7	30	non-ALF	20	no		2.88	37.3	12.3	108	25.3	15.5	2099.4	894.2			40.2		61.3	1	25.3	15.5	2099.4	894.2		61.3	17.7	8.2	33.8	23.2		4.38			>250	726.14	1	1	5100000	25.4	C		250	1.8	<500	HBeAb+
22	M	1	1	33	non-ALF	30	no		6	28.1	13.1	136	39.2	33.6	1368.5	187			39.7		63.5	1	39.2	33.6	1368.5	187		63.5	6.6	3.2	15.9	15.9		4.54	1.5	3.54	2.49		2	4		9.5	B					HBeAb+ HBcAb +
22	M	1	12	43	non-ALF	30	no		4.19	30.9	11.9	202	15	8.1	635.6	353			45.6		72.3	1	15	8.1	635.6	353		72.3	4.9	2.3	20.7	24		4.68			>250	368.64	1	1	1100000	15.5	B		6.94		<500	HBeAb+ HBcAb +
24	M	1	5	31	non-ALF	60	no		7.23	50.1	13.5	89	118.7	79.2	488.8	751			41.1		57	1	118.7	79.2	488.8	751		57	25.9	21.9	27.9	26.8		3.73			16.12	1.86	1	1	17000	7.8	C		0.02	0.64	<500	HBeAb+ HBcAb +
28	M	1	10	66	non-ALF	60	no		5.66	38.2	11.9	325	67.4	53.5	1326.9	666.4			46.2		144.6	1	67.4	53.5	1326.9	666.4		144.6	6	4.3	13.3	21.1		5.2			2442	7.34	1	1	30000	16.6	BC		0.21	0.38	<500	HBeAb+ HBcAb +
29	F	1	9	30	non-ALF	2	no		4.83	23.9	11.3	184	72.9	63.3	898.7	608.7			39.5		85.1	1	72.9	63.3	898.7	608.8		85.1	12	6.2	6.3	13		4.69	3.27	3.96	>250	313.7	1	1		7.8	B		1.98	0.6	<500	HBeAb+ HBcAb +
30	F	1	3	25	non-ALF	3	no		9.22	20	12.8	179	148.5	121.2	1590.7	451.6			40.5		70.6	1	148.5	121.2	1590.7	451.6		70.6	28.1	24.2	46.7	21.5					3.2	0.51	2	2	940	9.5	B		0.04	0.53		HBeAb+ HBcAb +
32	F	1	8	19	non-ALF	3	no		5.36	32.8	12.9	251	45.7	37.3	1043.3	514.7			47.2		109	1	45.7	37.3	1043.3	514.7		109	8.2	5.3	39.7	23.4		4			0	0	2	3		16.8	B		0.01	0.51	<500	HBeAb+ HBcAb +
32	F	1	6	15	non-ALF	3	no		4.33	27.6	12.4	146	24.9	11.9	207.5	34.9			43.9		53.5	1	24.9	11.9	207.5	34.9	42.7	53.5													2700000	9.5	B
39	F	1	8	23	non-ALF	3	no		6.6	31.8	12.7	236	37.6	29	619.2	91.2			45.3		110.9	1	37.6	29	619.2	91.2		110.9	14.5	8.8	65.2	23.2		4.95			0.4	0.54	2	2	930	15.8	C				<500
40	F	1	5	25	non-ALF	4	no		4.8	33.3	13.2	162	41.1	23.5	621.3	138.4			42.2		82.5	1	41.1	23.5	621.3	138.4		82.5	20.2	7.8	34	31.4		3.97	1.67	4.31	631.82	1.62	1	1		4	B
43	F	1	5	34	non-ALF	5	no		7.66	27	15.2	234	286.1	236.3	2384.2	1314.1			38.8		78	1	286.1	236.3	2384.2	1314.1		78	23.8	16	25.5	19.4		4.64	4.13	3.08			2	2		30.5	C					HBeAb+ HBcAb +
45	F	1	8	17	non-ALF	5	no		5.03	35.1	13.1	130	22.8	10.2	59.6	41.8			35		101.7	1	22.8	10.2	59.6	41.8		101.7	14.1	5.8	19.4	22.6		3.79			2.53	0.43	2	2		8.4	B		0.04			HBeAb+ HBcAb +
57	F	1	5	29	non-ALF	5	no		4.42	51.6	13	156	23.6	17.3	504.1	222.2			38.9		80	1	23.6	17.3	504.1	222.2		80	10.9	4.1	14.9	19.6		5.62			13.16	1.34	1	1	5000	14	B		0.04	0.58	<500	HBeAb+ HBcAb +
73	F	1	7	16	non-ALF	7	no		5.4	21.4	12.2	177	21.6	13.9	111.9	86.4			39.8		76	1	21.6	13.9	111.9	86.4		76	9	5.4	13.8	17.9		4.46			6.05	0.53	2	2		7.5	B
20	F	2	10	28	non-ALF	7	no		8.62	30.2	15.2	215	91.6	77.4	1091.9	340.7	131.9		45		101.7	3	107.5	89.8	174	55.2		105.7	24	18.6	67	32	107.1	3.53			>250	88.48	1	1	18000	8.1	B		250	2.73		HBeAb+ HBcAb +
22	F	2	6	20	non-ALF	7	no		7.05	24.5	14.3	235	96.9	62	1869.9	570.2			42.5		92.1	1	96.9	62	1869.9	570.2		92.1	23.7	15.1	43.3	16.8		4.81			>250	57.76	1	1	12000	9.5	B		47.24			HBeAb+ HBcAb +
22	F	2	7	33	non-ALF	7	no		6.97	26.9	14.4	188	208.3	174.9	405.5	208.2			37.8		80	1	208.3	174.9	405.5	208.2		80	31.4	22.5	15.3	17.5		4.61			185.82	1.26	1	1	1200	16	C
23	F	2	9	25	non-ALF	7	no		6.71	37.8	14.3	207	75.7	53.9	1503	473			40.2		87.8	1	75.7	53.9	1503	473		87.8	11.1	7	44.5	19.8		4.13	2.25	2.72	>250	54.69	1	1	96000	5	C		0.18	0.28		HBeAb+ HBcAb +
27	F	2	2	26	non-ALF	7	no		8.21	29.4	15.7	179	13.4	6.3	220	39.9			39.7		117	1	13.4	6.3	220	39.9		117	10.6	5.1	41	23.3		5.82	1.99	6.3	42.25		2	2		8	C		0.1			HBeAb+ HBcAb +
28	M	2	2	26	non-ALF	7	no		6.39	42.7	16.4	225	30.2	21.4	525.7	65.5			45.6		68.1	1	30.2	21.4	525.7	65.5		68.1	16.9	8.1	51	42			2.06	3.24	0.1	1.36	1	1		4	C					HBeAb+ HBcAb +
28	M	2	1	36	non-ALF	7	no		5.11	37.3	14.4	233	145.5	124	2567	797.8			41.1		76	1	145.5	124	2567	797.8		76	17	8.9	12.2	13.3		4.48					1	1		16	B					HBeAb+ HBcAb +
28	M	2	3	39	non-ALF	7	no		6.52	34.7	13.8	215	26	19.7	1704	422.7	163.8		46.2		58.5	1	26	19.7	1704	422.7		58.5	11.5	4.8	19.5	16.7	43.1	3.9	1.09	4.15	>250		2	2		9	B		37.76			HBeAb+ HBcAb +
29	M	2	4	28	non-ALF	7	no		3.9	41.1	14.3	242	87	76	1781	244			39.5		85.1	1	87	76	1781	244		85.1	15.7	11.6	29.7	20		5.31	2.77	4.27	56	1.29	1	1	1500	11	B					HBeAb+ HBcAb +
30	M	2	10	22	non-ALF	7	no		5.07	23.7	14.8	239	170	121.4	1705	836.9			40.5		123	1	170	121.4	1705	836.9		123	22.1	16.7	18.4	14.8		4.92			75.46	111.76	1	1	12000	8	C		0.21		<500	HBeAb+ HBcAb +
31	M	2	11	24	non-ALF	7	no		5	32.7	14.6	201	24.4	15.7	1004	314.9			47.2		126	1	24.4	15.7	1004	314.9		126	12.4	3.9	32	18		4.98			101	4.52	1	1		21	B					HBeAb+ HBcAb +
32	M	2	12	25	non-ALF	7	no		6	29.7	14.4	123	127.9	100.5	2054.3	709.4			43.9		81.2	1	127.9	100.5	2054.3	709.4		81.2	29.7	17.6	32.4	16.9					>250	2.33	1	1	920	6	C		31.6		<500	HBeAb+ HBcAb +
33	M	2	3	25	non-ALF	7	no		4.11	36.1	15.3	199	133.9	112.9	1614.3	812.8			45.3		103.5	3	137.7	120.9	425.7	132.3		111.5	31.2	24.4	42.7	23.3		5.56	1.93	4.4	5759	234.32	1	1	6400	16	B		121.39			HBeAb+ HBcAb +
35	M	2	4	37	non-ALF	7	no		7.58	5.9	16.2	188	59.4	52.8	446.5	159.6			42.2		105.3	1	59.4	52.8	446.5	159.6		105.3	27.4	22.4	266.3	152.3		4.04					2	3		8	B					HBeAb+ HBcAb + HBsAb+
35	M	2	9	39	non-ALF	7	no						58.3	30	676.3	219.5			38.8		95.1	1	58.3	30	676.3	219.5		95.1	10.9	6.4	23.4	14.4					1222	50.7	1	1	370000	14	B					HBeAb+ HBcAb +
36	M	2	10	25	non-ALF	7	no		4.1	28.4	13.6	113	57.3	49.9	2437.2	769.1			35		65.7	1	57.3	49.9	2437.2	769.1		65.7	21.6	13.3	65.7	28.3		3.93			0.1	8.43	2	3	1500	6	C					HBeAb+ HBcAb + HBsAb+
36	M	2	11	9	non-ALF	7	no		6.26	34.6	16	218	27	19.8	252.9	56.2	172.6	159	40.6	1.07	87.8	1	27	19.8	252.9	56.2		87.8	27	19.8	252.9	56.2					>250	12.34	2	2	4500	18	B
39	M	2	8	49	non-ALF	7	no		5.24	32	16.8	133	29	17.7	535.1	230.5	432.1		39.8		70.6	1	29	17.7	535.1	230.5		70.6	13.9	5.8	52.3	29	103		1.51	3.11	0.14		2	2	2400000	9	B					HBeAb+ HBcAb +
40	M	2	7	40	non-ALF	7	no		6.02	25.7	16.9	152	106.4	68	1665	353.1			45		64.9	1	106.4	68	1665	353.1		64.9	15.2	9.2	78	43.4		6.68	1.86	4.9	>250	22.56	1	1	63000	9	C					HBeAb+ HBcAb +
41	M	2	9	36	non-ALF	7	no		5.7	30	14.7	88	136.6	118	3114	2633			42.5		55.2	1	136.6	118	3114	2633		55.2	18	12.2	27.1	16.7		4.98	2.36	2.31	0.27		2	5		8	B					HBeAb+ HBcAb + HBsAb+
42	M	2	9	41	non-ALF	8	no		4.69	23.9	13.3	152	23.7	17.3	558	114	203		37.8		105	1	23.7	17.3	558	114		105	12.6	4.3	33.8	26	60	4.55	1.78	3.43	>250	88	1	1	3200	31	B		51.74			HBeAb+ HBcAb +
43	M	2	10	48	non-ALF	9	no		6.44	32.6	15.4	197	132.4	106.6	1406.4	626.2			40.2		109	1	132.4	106.6	1406.4	626.2		109	19.4	9.7	19	18.9		5.4	2.92	3.12	>250	33.71	1	1	2100	4	C		0.03	0.3	<500	HBeAb+ HBcAb +
45	M	2	9	33	non-ALF	10	no		4.68	20	14.4	88	91.1	74.4	4209	6721			39.7		44.8	3	218.6	183.6	193	105		66.8	33	23	41.8	36.7		3.23			>250	98	1	1	9600	3	B					HBeAb+ HBcAb + HBsAb+
45	M	2	4	28	non-ALF	14	no		5.22	21.6	15.2	77	17.5	10.8	1468	937			45.6		81.2	3	33.4	24.8	790.5	483.9		81.2	12.2	7.4	42.3	37.7		5.12	1.17	4	25000	851	1	1	26000000	13	C		10	1.6		HBeAb+ HBcAb +
45	M	2	2	24	non-ALF	14	no		6.65	24.3	15.5	150	26.4	18.1	855	343	174.5		41.1		67.3	3	35.6	23	170	44.3		75.3	13.8	5.1	39.9	25.7	90.1				>250	267	1	1	700000	11	B					HBeAb+ HBcAb +
46	M	2	2	28	non-ALF	15	no		4.75	26.6	14.1	223	46.6	39.8	2115.9	506			46.2		85.1	1	46.6	39.8	2115.9	506		85.1	11.1	7.3	17.7	13		5.49			>250	17.96	1	1	3000	15	B		52.92			HBeAb+ HBcAb +
47	M	2	11	15	non-ALF	15	no		7.2	44.8	16.7	156	20.4	9.1	1624	382			39.5		117	1	20.4	9.1	1624	382		117	11.6	6	58.8	16.3		4.56	1.84	5.15	7.13	2.78	1	1		17	B		120			HBeAb+ HBcAb +
48	M	2	2	8	non-ALF	15	no		6.16	31.7	13.9	366	19.8	14.7	47.4	28.3			40.5		107	1	19.8	14.7	47.4	28.3		107	15.7	9.2	39.8	28.7		5.35	1.5	6.33	0.11		2	2		7	C
51	M	2	11	31	non-ALF	20	no		7.46	28.4	12.1	248	93	70.8	1652.9	415.8	261.6		47.2		112	1	93	70.8	1652.9	415.8		112	20	9.7	20.7	14.1	117.7	5.47	2.9	3.46	>250	13	1	1	980	7.8	C		0.21			HBeAb+ HBcAb +
54	M	2	3	37	non-ALF	30	yes		4.06	41.6	14.6	131	24.1	13.5	2802.6	657.7			43.9		83.7	1	24.1	13.5	2802.6	657.7		83.7	10.8	4.8	29.1	30.6		9.19			>250	18.09	1	1	900	12	C					HBeAb+ HBcAb +
54	M	2	1	54	non-ALF	30	no		3.75	20	13.1	126	215	189	1297	576			45.3		56.6	1	215	189	1297	576		56.6	20	14.5	15.5	20.8		3.84	1.41	2.34	3843	2.71	1	1	520	16	C					HBeAb+ HBcAb +
54	M	2	12	17	non-ALF	60	yes		3.82	36.4	15.3	109	26.1	16.1	1966.5	311.9	285.3		42.2		121.5	1	26.1	16.1	1966.5	311.9		121.5	13.9	6.3	63	29.6	177.4	7.58	2.43	3.61	0.16		2	2	1100	15.5	C					HBeAb+ HBcAb +
55	M	2	12	37	non-ALF	2	no		6.23	22.5	16.7	153	120.5	84.5	2353.5	1153	231.8		38.8		92.1	3	197.5	132.4	1106.8	665.9		100.1	30.2	22	35.9	25.8	127.1	3.69			>250	36.38	1	1	22000	4.5	B					HBeAb+ HBcAb +
66	M	2	9	12	non-ALF	3	no		5.64	26.6	15.7	116	75.7	50.3	2559	1399			35		59	1	75.7	50.3	2559	1399		59	40	24.6	152	35.5		5.2	1.35	4.07	0.52		2	5		5.6	C	70				HBeAb+ HBcAb +
73	M	2	6	33	non-ALF	3	no		3.73	30	11.6	133	131	109	775	522			38.9		62	1	131	109	775	522		62	22.7	18.9	12.6	21.3		5.31			9.53		2	2	2300	17.3	C					HBeAb+ HBcAb +
19	M	2	8	18	non-ALF	3	no		4.59	26.6	12.6	176	13	7.3	312.6	231			39.8		71.4	1	13	7.3	312.6	231		71.4	12.5	5.3	66	51.5		4.72			23.63	31	1	1	8000000	16	C					HBeAb+ HBcAb +
22	M	2	9	24	non-ALF	3	no		5.49	31.3	12.5	242	16.4	10	2255.9	887	143.8		45		98.3	1	16.4	10	2255.9	887		98.3	5.4	2.8	30.1	20.2	39.6	4.59			42.68	14.72	1	1	9400	3.8	B					HBeAb+
23	M	2	8	21	non-ALF	4	no		5.28	24.7	11.4	181	74.8	57.6	2049	925.9	232.4		42.5		38	1	74.8	57.6	2049	925.9		43.6	14.5	9.5	48.9	49.8	105.8	4.69			>250	8.62	1	1	24000	14	C	70	0.1			HBeAb+
25	M	2	7	27	non-ALF	5	no		7.68	22.2	12.6	198	71.6	35	911.3	212.3			37.8		76	1	71.6	35	911.3	212.3		76	17.7	9.9	25.6	22.5		4.56	1.31	3.27	206.29	1.51	1	1		12.9	B		4.1			HBeAb+
28	M	2	12	23	non-ALF	5	no		7.88	34.8	12.9	166	54.3	32.5	214	44			40.2		86.4	1	54.3	32.5	214	44		86.4	25.3	16.9	36.6	28.2		4.44			8.03	2.82	1	1	8000	4.6	B					HBeAb+
32	M	2	8	39	non-ALF	5	no		5.94	28	12	195	54.8	42.7	1143	337			39.7		57.5	1	54.8	42.7	1143	337		57.5	9	4.3	20.1	17.1		4.6	1.14	3.27	29.85	15.65	1	1	1600	17	B		0.32			HBeAb+
35	F	2	7	7	non-ALF	7	no		3.64	30	13.3	107	64.7	35	1452.9	757.3			45.6		71.4	1	64.7	35	1452.9	757.3		71.4	21.2	13.3	304.4	59.8		4.27					2	2	21000	5	B		1.89			HBeAb+ HBcAb +
48	F	2	11	33	non-ALF	7	no		6.42	31.8	15	197	142.6	122	1430	834			41.1		93.6	1	142.6	122	1430	834		93.6	29.6	20.5	18.5	18.9		4			>250	184	1	1	0	24	B					HBeAb+ HBcAb +
50	F	2	12	32	non-ALF	7	no		5.07	37.6	15.7	236	101	68.9	2900.4	1151.5	409.1		46.2		80	1	101	68.9	2900.4	1151.5		80	20.9	8.6	58.1	30.6	165.4	5.49	2.19	4.48	>250	143	1	1	150000	3	C		62			HBeAb+ HBcAb +
64	F	2	7	21	non-ALF	7	no		6.96	24.5	12.4	131	164	121	644	121	472.5		39.5		81.2	1	164	121	644	121		81.2	17	10	13.8	14.6	93.4	3.94			28	13.94	1	1	650	17	B		0.1	2.09		HBeAb+ HBcAb +
20	M	3	7	36	non-ALF	7	no		8.46	10.4	15.1	173	292.4	239.1	734.7	159.5	58.8		40.5		70.6	1	292.4	239.1	734.7	159.5		70.6	37.7	20	26.6	17.2	52.4	5.22	1.25	1.7	>250	20	1	1	730	14	C		0.28			HBeAb+ HBcAb +
21	M	3	5	39	non-ALF	7	no		4.76	36.5	14.9	228	22.4	14.7	1504	238.8	116.7		47.2		92.1	1	22.4	14.7	1504	238.8		92.1	9	3.7	24.9	16.6	44.4	4.32	1.61	3.99	>250	4.7	1	1		16	A		56.6			HBeAb+ HBcAb +
21	M	3	2	31	non-ALF	7	no		4.42	34.9	14.5	194	16.8	7.1	751.5	375.8	35.5		43.9		101.7	1	16.8	7.1	751.5	375.8		101.7	23.3	9.3	42	21.7	30.2	5.69				5.06	1	1	15000	4.9	C					HBeAb+ HBcAb +
24	M	3	6	22	non-ALF	7	no		10	38.7	16.8	233	49.3	36.2	965.6	125.9	561.1		45.3		85.1	1	49.3	36.2	965.6	125.9		85.1	8.4	4.6	31.2	15.1	195.2	4.61							12000	18	B					HBeAb+ HBcAb +
26	M	3	9	29	non-ALF	7	no		4.51	21.2	16.1	158	143.9	118	1635.9	690.9	273.7		42.2		58.5	1	143.9	118	1635.9	690.9		58.5	26.5	16.1	49.6	23	71.2	4.98	1.37	2.52	>250	463.53	1	1	29000	13	C	66.5	7			HBeAb+ HBcAb +
27	M	3	2	15	non-ALF	7	no		6.12	26.8	14.1	192	103.2	86.9	802.8	224.7	86.7		38.8		65.7	1	103.2	86.9	802.8	224.7		65.7	36.7	26	71.5	27	158.5	4.18			>250	4.3	1	1		16	C		107.68			HBeAb+ HBcAb +
30	M	3	7	29	non-ALF	7	no		5.9	25.3	15.1	205	28.1	18.5	283.9	55.9	311.2		35		82.5	1	28.1	18.5	283.9	55.9		82.5	18.5	8.7	44.1	21.8	200	5.5			>250	142.76	1	1	29000	7	C		250			HBeAb+ HBcAb +
31	M	3	9	33	non-ALF	7	no		3.14	41.3	14.9	219	123.4	90.6	2220.2	811.3	114.6		38.9		115	1	123.4	90.6	2220.2	811.3		115	24.5	9.7	27.2	20.6	36.5	4.7	1.84	4.06	3.56	87.8	1	1	1100	17.5	B					HBeAb+ HBcAb +
32	M	3	7	41	non-ALF	7	no		9.1	22.48	16.9	143	126.5	106.2	1964.9	826.6	238.3		39.8		90.6	1	126.5	106.2	1964.9	826.6		90.6	15	7.5	14.1	14.6	44.7	4.41	2.26	3.31	>250	35	1	1		5.6	C					HBeAb+ HBcAb +
32	M	3	11	24	non-ALF	7	no		6.39	16.9	15.9	124	94.4	62.9	2178.7	1024.9	277.5		45		80	3	104.9	82.6	1096	530.2		90	20	13.4	42.6	22.5	60.4	5.9			214		2	2	690	18.2	C					HBeAb+ HBcAb +
32	M	3	12	36	non-ALF	7	no		6.92	25.5	14.4	233	136.3	99.3	1239.2	935.4	260.5		42.5		66.9	3	143.7	103.4	1418.4	590.5		86.9	14.2	10	33.3	17.3	76.2	5.58			1141	443.25	1	1	66000	5.8	B	116.1	3.9			HBeAb+ HBcAb +
35	M	3	2	25	non-ALF	7	no		5.18	32.7	16	162	127.7	97.7	1478.5	625.4	106.1		37.8		112.9	1	127.7	97.7	1478.5	625.4		112.9	24.8	20.6	23.8	16.3	37.4	4.25			78	17	1	1	6500	19.5	B					HBeAb+ HBcAb +
36	M	3	5	26	non-ALF	7	no		6.73	36.8	16	141	47	27.7	1172	305.1	700.3		40.2		107.1	1	47	27.7	1172	305.1		107.1	16.1	4.3	30.8	18.8	158.5	6.38			>250	5	2	4		13.5	B					HBeAb+ HBcAb +
41	M	3	7	32	non-ALF	7	no		6.21	16	17.1	185	158.1	128.1	1811	613.6	323.2		39.7		68.9	1	158.1	128.1	1811	613.6		68.9	25	17.1	24.4	31	134.8	3.5			>250	202.5	1	1	1200000	3.9	C	98	1.62			HBeAb+ HBcAb +
41	M	3	9	91	non-ALF	7	no		5.43	24.6	16.2	179	259.3	210.4	1589.3	718.1	143.1		45.6		105.3	1	259.3	210.4	1589.3	718.1		105.3	15.6	4.9	42.8	26.1	59	4.72					1	1	160000	16.6	BC					HBeAb+ HBcAb +
41	M	3	5	21	non-ALF	7	no						23.3	12.9	42	22.5	84.9		41.1		110	1	23.3	12.9	42	22.5		110	22.2	9.9	22.3	22.7	80.8				>250		2	2	2500	18.4	B		113.48			HBeAb+ HBcAb +
42	M	3	1	34	non-ALF	7	no		5.94	27.9	15.4	158	59.4	54.2	810.2	172	761.5		46.2		56.6	1	59.4	54.2	810.2	172		56.6	7.5	4.2	62.4	36.2	227.6	5.24			>250	8.62	1	1	4000	6.5	C					HBeAb+ HBcAb +
42	M	3	12	24	non-ALF	7	no		9.09	24.5	14.6	64	32.8	24.5	1370.3	374.4	279.8		39.5	1.05	87.5	1	32.8	24.5	1370.3	374.4		87.5	11.1	3.9	18.5	14.1	78.1	4.49	2.45	3.18	0.11	1.2	2	4		11.4	C					HBeAb+ HBcAb +
43	M	3	4	41	non-ALF	8	no		6.04	22.1	142	199	19.7	11.9	188.4	38.8	123.2		40.5		81.2	1	19.7	11.9	188.4	38.8		81.2	8.9	3.8	25	19.4	58.2	5.8			>250	18	1	1	120000	15	B					HBeAb+ HBcAb +
43	M	3	6	23	non-ALF	9	no		5.83	32.8	13.2	385	123.4	96.7	257	92.6	382.4		47.2		89.2	1	123.4	96.7	257	92.6		89.2	21.9	15.9	58.8	33.8	387.6	5.22	2.6	4.32	0.11		2	5	4000	4.5	C					HBeAb+ HBcAb +
44	M	3	1	35	non-ALF	10	yes						219.8	187	340.1	171.4	118.4		43.9		65.7	1	219.8	187	340.1	171.4		65.7	35.4	21	26.1	16.2	77	7.51			>250	89	1	1		18.1	B	100	119			HBeAb+ HBcAb +
44	M	3	7	18	non-ALF	14	no		5.67	40.8	16.2	163	51.3	34.8	760.4	219.7	227.7		45.3		105.3	1	51.3	34.8	760.4	219.7		105.3	21.9	10.9	47	23.8	140	5.76			0.1		2	5		14	C					HBeAb+ HBcAb + HBsAb+
45	M	3	6	47	non-ALF	14	no		4.55	31.4	14.6	157	24.3	14.7	1023	462	174.5		42.2		73.2	3	68.1	57	594.8	242.8		79.2	12.9	6.7	33.7	21.5	109.5	5.19	0.68	2.89	7614	26	1	1	5800	13	C		1.25			HBeAb+ HBcAb +
45	M	3	3	15	non-ALF	15	no		5.83	20.3	15.1	119	185	126.3	3259	1834	186.4		38.8		60.7	1	185	126.3	3259	1834		60.7	53.4	41.7	108.9	50.9	109	5.03			59.89		2	2	170000	6	C		4.64			HBeAb+ HBcAb +
45	M	3	10	43	non-ALF	15	no		5.45	14.9	13.8	200	242.3	189.7	227.5	192.1	50.2		35		119.2	1	242.3	189.7	227.5	192.1		119.2	21.9	12.8	13.6	12	21	5.49			1161	3.56	1	1	520	17	BC		11.42		220	HBeAb+ HBcAb +
46	M	3	5	27	non-ALF	15	no		5.65	23.2	15.3	127	56.4	45.7	586	95	333.6		38.9		83.7	1	56.4	45.7	586	95		83.7	16.9	11.4	37.1	19.6	164.4	6.4			14.14	10.59	1	1		17.8	C					HBeAb+ HBcAb +
48	M	3	9	31	non-ALF	20	no		4.82	39.3	12.9	186	46	33.6	1380.8	645.7	390.4		39.8		60	1	46	33.6	1380.8	645.7		60	12.3	5.4	35.9	21.6	134.9	5.93			41.47	6.25	1	1	720	8	C					HBeAb+ HBcAb + HBsAb+
49	M	3	7	39	non-ALF	30	no		3.75	27.6	13.5	144	106	83.5	921	485	384.3		45		117	3	159.8	129	490.5	263.7		119	23.5	18.1	17.7	13.9	292.2	4.65			>250	62	1	1	5500000	13	B	100				HBeAb+ HBcAb +
49	M	3	10	55	non-ALF	30	no		6.93	29.2	14.7	160	215.2	174.5	2402.1	1131.4	98.8		42.5		67.3	1	215.2	174.5	2402.1	1131.4		67.3	13.3	8.5	14.2	11.9	81.4	5.35	2.73	2.32	>250		2	2	25000	9	B					HBeAb+ HBcAb +
50	M	3	9	32	non-ALF	60	no		6.34	26.8	14.4	153	265.2	211	685.9	424.6	134.6		37.8		83.7	3	301.6	237.2	388.1	178.5		93.7	38.4	33.6	30.7	28.1	149.9	5.18	3.11	2.33	207.9	4.14	1	1	970	15	C	107				HBeAb+ HBcAb +
51	M	3	9	31	non-ALF	60	no		7.51	16.8	16.8	131	161.2	131.3	4109	2042.7	313.1		40.2		69.7	1	161.2	131.3	4109	2042.7		69.7	27.2	18.9	42.6	23.4	118.3	6.37	2	3.63	>250	5.8	1	1	25000	18	C	96.7				HBeAb+ HBcAb +
21	M	3	4	26	non-ALF	2	no		5.82	32	13	168	26.4	18.6	271.9	118.5	156.9		39.7		72.3	1	26.4	18.6	271.9	118.5		72.3	15.7	9.1	56.4	26.5	96.3	4.39					2	2	1800000	4	B		250			HBeAb+ HBcAb +
23	M	3	4	14	non-ALF	3	no		5.8	33	12	186	4.8	2.4	129	34	65.3		45.6		69.7	1	4.8	2.4	129	34		69.7	9.1	4.1	36.5	14.3	56.4	4.61			0.1		2	2		16	B					HBeAb+ HBcAb +
25	M	3	7	47	non-ALF	3	no		5.58	18.1	11.4	158	7.9	3.1	181.4	79.2	31.4		41.1			3	11.3	6.4	409	355.2			7.6	3.8	23.5	15.8	24.5	4.07			>250	1136	1	1	6300000	6.1	C		1.98	2.93	680	HBeAb+ HBcAb +
25	M	3	12	32	non-ALF	3	no		6.33	55.3	14	179	23.1	12.6	1336.4	601.7	91.6		46.2			1	23.1	12.6	1336.4	601.7			13.2	5.5	28.7	22	27.1	4.83			>250	559	1	1	31000	18	B		1.27			HBeAb+ HBcAb +
29	M	3	12	42	non-ALF	3	no		2.4	46.9	11.6	209	9.6	4.6	42.4	18.6	40.8		39.5		63.5	1	9.6	4.6	42.4	18.6		63.5	5.6	2.4	13.1	14.6	20	4.09				435.9	1	1	1800000	17.3	C		0.1			HBeAb+ HBcAb +
32	F	3	2	21	non-ALF	4	no		8.18	31.6	13	236	61.8	53	679.4	106.8	414.9		40.5		51.8	1	61.8	53	679.4	106.8		51.8	17.4	12.5	54.5	36.8	165.1	4.59							7300	4.5	B					HBeAb+ HBcAb +
36	F	3	12	29	non-ALF	5	no		5.8	35.6	13.3	159	52.8	35	3084.9	1087.2	76.1		47.2		37	1	52.8	35	3084.9	1087.2		47.7	14.5	6.1	25.8	19.5	31.2	5.09	1.28	3.17	>250	1.22	1	1		13	B					HBeAb+ HBcAb +
42	F	3	6	9	non-ALF	5	no		7.18	33.3	11.1	189	36.6	28.4	308.2	82	146.9		43.9		56.1	1	36.6	28.4	308.2	82		56.1									0.33		2	2	6600	7	B					HBeAb+ HBcAb +
43	F	3	8	33	non-ALF	5	no		5.52	42.3	13.1	161	13.1	6.4	174	32	88		45.3		108	1	13.1	6.4	174	32		112	14.8	5	15.9	19.6	72	4.9					2	6		17	B					HBeAb+ HBcAb + HBsAb+
50	F	3	12	18	non-ALF	7	no		6.55	38.7	12.6	280	30.1	22	557.6	110.2	98.6		42.2	0.93	111.8	1	30.1	22	557.6	110.2		111.8	22.5	10.3	30.3	19.6	62.9	4.67			22.97		2	2		18	C					HBeAb+ HBcAb +
60	F	3	8	12	non-ALF	7	no		7.16	41.2	11.5	127	68.6	45.6	202.3	41.1	375.3		38.8		66.5	1	68.6	45.6	202.3	41.1		66.5	44.9	30	67.2	22.6	274.9				66		2	2	27000	8	B					HBeAb+ HBcAb +
23	F	4	6	16	non-ALF	7	no		7.08	41.7	16	133	103.6	76.8	2208.6	623.2	164.9		35		71.6	1	103.6	76.8	2208.6	623.2		71.6	20.6	13.6	38	19.9	95.2	3.58			>250	1.37	2	4	1900	5.5	C	77	250			HBeAb+ HBcAb +
23	F	4	4	54	non-ALF	7	no		6	28.7	14.7	139	146.8	111.7	1928.1	1616.1	185.3		38.9	1.41	51.2	1	146.8	111.7	1928.1	1616.1		51.2	16.1	6.6	19.9	17.7	42.5	4.77			>250	54.03	1	1	6200	19	B					HBeAb+ HBcAb +
23	F	4	6	22	non-ALF	7	no		6.9	31.1	14.3	178	96.6	66	2617	632.2	234.4		39.8	1.05	87.5	1	96.6	66	2617	632.2		87.5	18.6	10.1	77.9	26.9	105.5	4.4			0.25		2	2		10.9	B
23	F	4	8	35	non-ALF	7	no		4.2	32.5	14	162	37.8	19.4	1521.9	609.7	118.7		45	1.24	69.4	1	37.8	19.4	1521.9	609.7		63.4	19.5	7.6	50.2	32.5	54.8	4.79			>250	18.28	1	1	3300	16	C		538			HBeAb+ HBcAb +
24	F	4	9	61	non-ALF	7	no		7.4	34.8	15.3	129	197.6	144.2	4756.5	2654.6	293.2		42.5		40	3	279	232.8	1163.5	332.8		46	15.4	6.1	20.5	17	106.7	4.22			>250		2	2	180000	6.7	B	89	0.21			HBeAb+ HBcAb +
24	F	4	12	25	non-ALF	7	no		7.8	20.6	13	203	96.8	27.8	1034.6	209.7	36.3		37.8	1.43	50	1	96.8	27.8	1034.6	209.7		50	22.8	17.6	21.1	19.6	22.7	5.2			>250	3.932	1	1	5800	13	B					HBeAb+ HBcAb +
25	F	4	9	29	non-ALF	7	no		6	31.8	14.2	363	26.1	12.6	108.5	35.1	142.9		40.2		80.7	1	26.1	12.6	108.5	35.1		80.7	26.1	8.1	15.5	17.5	62.2	3.96			144.55	1.591	1	1		6	B		4.35			HBeAb+ HBcAb +
25	F	4	7	32	non-ALF	7	no		6.2	21.1	13.8	165	54	35.4	1735.5	453.6	322.3		39.7	1.15	72.6	1	54	35.4	1735.5	453.6		72.6	12.6	5.2	28.8	19.1	132	4.86			>250	220.33	1	1	8600	7	C		0.24			HBeAb+ HBcAb +
26	F	4	3	26	non-ALF	7	no		4.78	24	15.8	181	108.3	75.2	1913.8	669.8	244.1		45.6	1.08	83.4	1	108.3	75.2	1913.8	669.8		83.4	25.3	14.3	14.6	14.4	82.2	4.86	0.58	3.25	>250	12.54	1	1	15000	16	B					HBeAb+ HBcAb +
27	M	4	10	48	non-ALF	7	no		4.9	36.9	15.2	174	93.8	64.4	354.4	91.9	185		41.1		61.8	1	93.8	64.4	354.4	91.9		61.8	26.8	14.2	15.3	14.8	74.1	5.38			11342.2	112.384	1	1	19000	17	C		17.3			HBeAb+ HBcAb +
27	M	4	2	51	non-ALF	7	no		4.52	18.9	10.8	188	213.6	161.1	1469.8	686.7	255.3		46.2	1.1	79.5	1	213.6	161.1	1469.8	686.7		79.5	34.6	12.8	17.2	15	49.6	5.44			>250	195	1	1	2400	8	C		0.1			HBeAb+ HBcAb +
27	M	4	12	34	non-ALF	7	no		5	33.9	14.3	164	34.9	22	122.8	27.7	77		39.5	1.22	65.1	1	34.9	22	122.8	27.7		65.1	20.1	9.2	16.4	14.7	75				>250	23.117	1	1	7500	18	C		7.66			HBeAb+ HBcAb +
28	M	4	11	28	non-ALF	7	no		5.5	24.2	13.9	147	147.7	105.6	2783.9	826.9	87.9		40.5		71.6	1	147.7	105.6	2783.9	826.9		71.6	36.7	16.8	154.7	43.5	123.6	4.72			187.97	13.789	2	4	29000	16.5	B	93.6				HBeAb+ HBcAb +
29	M	4	5	37	non-ALF	7	no		5.22	38.8	15.7	158	111	88.8	1682.9	524.2	157.1		47.2	1.04	83.4	1	111	88.8	1682.9	524.2		83.4	21.7	12.5	24.1	17.4	78.7	4.58	2.48	2.83	>250	19.87	2	4	1300	3	B		3.14			HBeAb+ HBcAb +
29	M	4	2	44	non-ALF	7	no		6.44	32	16.3	96	175.7	114.7	3024	996.8	154.1		43.9	1.43	50	1	175.7	114.7	3024	996.8		50	21.9	11.8	18.9	16.1	55.1	4.13			0.2		2	2	520	18.5	B					HBeAb+ HBcAb +
31	M	4	4	37	non-ALF	7	no		3.57	41.2	15.4	192	17.3	7.7	305.3	107.9	156.6		45.3		78.2	1	17.3	7.7	305.3	107.9		78.2	12.1	4.4	16.7	14	63.8	4.67			>250	343.47	1	1		5	C		147			HBeAb+ HBcAb +
31	M	4	10	27	non-ALF	7	no		4.7	36.9	15.4	168	82.1	54.4	1136.4	335.6	281.9		42.2		93.6	1	82.1	54.4	1136.4	335.6		93.6	22.4	10.5	28.1	19.2	114.1	3.92			>250	90.23	1	1	13000	21	B	84.7	20.61			HBeAb+ HBcAb +
32	M	4	4	43	non-ALF	7	yes		6.15	43	14	222	120.5	96.8	1524.6	826.4	311.8		38.8	1.15	72.6	3	462.9	304.2	87.4	60.5		60.6	34.6	28.3	11.7	13.2	96.8	7.11	1.45	2.81	>250	7.88	1	1	73000	6	C	100.3				HBeAb+ HBcAb +
33	M	4	4	24	non-ALF	7	no		4.41	30.9	17.6	188	260.8	196.8	2088.6	616.6	459		35		84.7	1	260.8	196.8	2088.6	616.6		84.7	34.8	23.7	42.8	19.4	130	5.11			>250	32	1	1	1700	26	B		40.82	2.39		HBeAg+
33	M	4	7	30	non-ALF	7	yes		11.3	37.7	16.5	168	68.7	45.2	3835.4	1100.3	497.2		38.9		74.7	1	68.7	45.2	3835.4	1100.3		74.7	15.5	7.4	20.2	18	129.9	11.1	4.71	4.7	0.83	12.16	1	1		19	B					HBeAb+ HBcAb +
36	M	4	3	34	non-ALF	8	no		5.17	26	15.8	153	22.2	15.4	164.7	24.7	289		39.8			1	22.2	15.4	164.7	24.7			20.7	9.1	39.2	19.1	202.4	4.95			0.25	6.42	2	4		7.5	C					HBeAb+ HBcAb +
37	M	4	7	37	non-ALF	9	no		3.7	30.7	14.9	160	28.4	16.1	1504	373.3	610.4		45	1.17	70.6	1	28.4	16.1	1504	373.3		70.6	7.8	3.9	15	14.6	190.8	5.67	1.59	5.47	>250	547.499	1	1	78000	16.5	B		36.06			HBeAb+ HBcAb +
37	M	4	11	76	non-ALF	10	no		3.6	35.4	13.5	85	91.5	70	930.1	441.2	102.1		42.5	1.36	53.8	1	91.5	70	930.1	441.2		53.8	19.3	8.3	53.8	49.7	246.4	5.34	2.13	1.63	>250	43.041	1	1	2700000	5.5	B					HBeAb+ HBcAb +
38	M	4	1	26	non-ALF	14	no		4.57	26.2	14.7	216	20.7	11.1	306.3	47.4	328.1		37.8		98.5	1	20.7	11.1	306.3	47.4		98.5	15.4	6.3	29.8	15.3	164.7	5.38			>250	178.34	1	1	520000	18.1	B		10			HBeAb+ HBcAb +
40	M	4	10	20	non-ALF	14	no		6.4	33.1	15.3	291	18.6	8.2	36.6	14	249.9		40.2	1.08	83.4	1	18.6	8.2	36.6	14		83.4	15	6.6	19.5	14.5	140.6	4.78			0.07		2	2	160	17.5	B					HBeAb+ HBcAb +
43	M	4	9	52	non-ALF	15	no		4.4	32.9	13.5	116	49.2	34.6	1354.2	567.8	160.3		39.7	1.14	73.6	3	100.5	69.9	288.9	72.9		93.6	37	19.6	31.7	34	212.9	4.59			>250		2	2	2400000	6	C					HBeAb+ HBcAb +
44	M	4	3	51	non-ALF	15	no		6.46	25.6	15.9	174	172.9	127.1	1592.1	628.6	316.6		45.6		86.1	3	277.9	213.9	105.1	86.1		76.1	43.3	26.4	23.3	19.4	74.5	4.68			>250	266	1	1	3200	12	B		4.57			HBeAb+ HBcAb +
44	M	4	12	27	non-ALF	15	no		6.5	28	13.5	228	110.1	88.1	1754	661.5	151.4		41.1	1.13	75.9	1	110.1	88.1	1754	661.5		75.9	19.9	10.6	95.4	40.6	85.7	4.26			>250	155.064	1	1		15	B				<500	HBeAb+ HBcAb +
44	M	4	12	29	non-ALF	20	no		5.2	22.1	15.1	154	139.3	105.9	1195.3	503.3	135.8		46.2	1.62	35.2	1	139.3	105.9	1195.3	503.3		46.5	22.4	14	42.5	26.9	107	5.04					2	2	26000	8	B					HBeAb+ HBcAb +
45	M	4	10	45	non-ALF	30	yes		3.9	32.7	15.5	215	78.6	58.8	1646.6	572.1	510.6		39.5		65.1	1	78.6	58.8	1646.6	572.1		65.1	12.6	6.4	38.9	19.9	355.4	7.55			>250	184	1	1	490000	15	B	79.5	0.67			HBeAb+ HBcAb +
46	M	4	9	37	non-ALF	30	yes		7.9	50.2	14.8	125	109.9	80.1	1813.1	1811	74.8		40.5	1.41	51	3	154	114.9	791	337.8		51.2	28.1	17.4	32.4	60.2	120	12.16	0.96	2.32			2	3	690	13	C					HBeAb+ HBcAb + HBsAb+
46	M	4	7	7	non-ALF	60	yes		4.6	29.9	14.7	218	77.3	55	816.6	157	137.4		47.2	1.2	66.8	1	77.3	55	816.6	157		66.8	42	26.9	256.8	256.8	93	12	2.21	3.41	>250		2	2	190000	17.4	B					HBeAb+ HBcAb +
46	M	4	7	27	non-ALF	60	no		5.7	42.4	14.9	166	59.1	41.4	1301.9	244.7	150.7		43.9	1.02	93.6	1	59.1	41.4	1301.9	244.7		93.6	19.9	7.2	24.7	13.3	87.6	4.44	1.95	3.05	>250		2	2	46000	15.5	C					HBeAb+ HBcAb +
47	M	4	12	44	non-ALF	2	no		7.5	30.1	13.6	170	158	125.4	1282.6	906.6	88.2		45.3	1.15	72.6	1	158	125.4	1282.6	906.6		72.6	19.5	10.4	10.6	14.5	24.3	4.44			277.62	26.264	1	1	4700	3	C		0.1			HBeAb+ HBcAb +
49	M	4	2	32	non-ALF	3	no		6.49	16.6	15.4	170	121.5	95.1	730.1	242.7	295.1		42.2		89	3	141.6	107.8	407.3	192.8		99	33.7	24.3	25.7	21	91.3	4.26	2.59	4.13	66	31.35	1	1	9100	12	B	109.7				HBeAb+ HBcAb +
53	M	4	2	34	non-ALF	3	no		3.92	26.3	14.4	158	121.5	89.9	1426.2	756	381.9		38.8		93.6	1	121.5	89.9	1426.2	756		93.6	25.7	15.5	29.9	23	159.9	5.43	2.21	3.61	>250	262	1	1	10000	16	B		0.1			HBeAb+ HBcAb +
55	M	4	2	25	non-ALF	3	yes		8.51	27.6	13.5	339	186	158	985.8	760.3	118.3		35		90.5	1	186	158	985.8	760.3		90.5	29.3	24.1	20.6	16.4	50.5	7.53	3.13	2.61	>250	77.26	1	1		15	C		1.88	1.08		HBeAb+ HBcAb +
55	M	4	12	23	non-ALF	3	no		3.8	23.1	16.6	156	71.3	50.8	990	295.1	305.4		38.9	1.09	80.7	1	71.3	50.8	990	295.1		80.7	20.9	13.2	23.1	15.1	103.5	5.52			18.99	103.297	1	1	1900	17.6	B		0.11			HBeAb+ HBcAb +
56	M	4	2	36	non-ALF	4	no		4.75	27.4	16.2	110	99.8	71.5	2622	1012	91.1		39.8	1.24	63.4	1	99.8	71.5	2622	1012		63.4	15.8	8.3	16.1	16.8	64	4.95			3.5		2	5	1500	16	B					HBeAb+ HBcAb + HBsAb+
57	M	4	9	38	non-ALF	5	no		6.2	29.9	16.1	117	198.8	138	2348.2	1530.7	250.5		45		66.8	1	198.8	138	2348.2	1530.7		66.8	23	14.9	29.9	19.8	77.7	5.63	3.78	3.29	11.25		2	2	1300	4	C	78.2				HBeAb+ HBcAb +
59	M	4	3	40	non-ALF	7	no		4.77	23.5	16.9	124	24.9	11.5	922.3	751.9	307.1		42.5		74.7	3	41.1	29.1	816.6	465.6		84.7	18	6.4	34.7	36.2	156.1	4.47			>250	114.7	1	1	25000	5	B					HBeAb+ HBcAb +
60	M	4	7	27	non-ALF	7	no		4.4	33.1	13.8	176	84.8	56.3	1716.5	909.2	122.5		37.8		89	1	84.8	56.3	1716.5	909.2		89	18	9.7	37.8	18.2	63.4	4.62							38000	12	B		22.85		940	HBeAb+
60	M	4	4	29	non-ALF	7	no		5.09	32.1	16.9	150	119	91.2	1439.4	679.5	411.3		40.2	1.08	83.4	1	119	91.2	1439.4	679.5		83.4	17.8	6.5	37.3	25.6	93.3	5.66	6.38	6	1304	54.55	1	1		13	B					HBeAb+
61	M	4	5	38	non-ALF	7	no		4.11	38.1	14.4	101	102.5	77	271.7	228.6	179.2		39.7	1.19	68.7	3	138.7	106.2	171.7	130.5		78.7	25.7	19.2	27.6	28.5	109.5	4.74	1.18	2.58	>250		2	5	28000	15.5	B	65.9	109.87		<500	HBeAb+
19	M	4	11	35	non-ALF	7	no		4.8	25.3	12.7	280	198.6	156.2	1646.6	841	81.1		45.6		72.6	1	198.6	156.2	1646.6	841		72.6	33.3	25.7	26.3	29.7	52.8	4.4			>250	74.8	1	1	22000	14.3	C		250	1.04	<500	HBeAb+
22	F	4	4	53	non-ALF	7	no		5.24	39.3	12.9	221	205	138.5	821.6	769	93		41.1		64.2	3	367	291	270.9	230.5		54.2	30.8	18.5	11.8	22.9	56.6	3.93			>250	121	1	1		16.5	B		30.26		<500	HBeAb+
23	F	4	5	17	non-ALF	7	no	infection	11.32	22.5	11	329	15.2	10.3	118.1	27	30.4		46.2		100.3	1	15.2	10.3	118.1	27		100.3	9.9	1.8	13.8	22.5	16.2	3.77			>250	4.74	1	1	1900	14.3	B
24	F	4	6	18	non-ALF	7	no		5.9	14.3	12.2	129	121.3	91	594.5	560.2	18.8		39.5	1.09	82	1	121.3	91	594.5	560.2		82	25.2	14.6	25.3	24.4	24.2	3.3								18.5	B
26	F	4	7	16	non-ALF	7	no	infection	15.1	18.2	11.2	204	87.1	63.8	341.7	94.8	20.5		40.5		73.6	1	87.1	63.8	341.7	94.8		73.6	20.6	14.3	17.2	18.5	21.3	3.1			>250	8.7	1	1	660	8	C		250	1.15	<500	HBeAb+ HBcAb +
29	F	4	8	15	non-ALF	7	no		5.4	41.4	11.3	224	53.9	38.2	583	209.5	95		47.2	1.05	87.5	1	53.9	38.2	583	209.5		87.5	19.4	12.4	33.2	22.9	62.3	5.34	1.76	4.26	606		2	2	690	11	C		68.79			HBeAb+ HBcAb +
31	F	4	7	34	non-ALF	7	no		5.4	36.5	13.2	202	9.1	3.7	107.7	41.1	110.9		43.9		89	1	9.1	3.7	107.7	41.1		89	7.7	2.4	13.6	22.7	52.5	4.23			>250	71.5	1	1	33000	15	C		2.06			HBeAb+ HBcAb +
31	F	4	2	24	non-ALF	7	no		7.49	38.3	13.9	195	115.9	94.3	3340.8	1975.9	184.2		45.3		52.9	1	115.9	94.3	3340.8	1975.9		52.9	11.3	8.4	21.4	16.7	62.7	4.53			18.7		2	2	510	17	C		0.1			HBeAb+ HBcAb +
32	F	4	7	30	non-ALF	7	no						29.6	18.2	232	43.3	271.7		42.2		54.3	1	29.6	18.2	232	43.3		39.2	17.4	9.3	17.5	16.7	195.3				5.44	0.3	2	2		16	B		0.04			HBeAb+ HBcAb +
33	F	4	10	30	non-ALF	7	no		6.5	14.7	13.2	229	87.7	60	641.5	315.5	307		38.8	1.07	84.7	1	87.7	60	641.5	315.5		84.7	13.6	6.9	10.7	14.4	56.7	4.14	1.48	5.13	1199	95.963	1	1	5700	15.1	B		229.89	1.264		HBeAb+ HBcAb +
46	F	4	8	30	non-ALF	7	no						209.4	127.3	1299.7	1397.6	66.7		35		39.2	1	209.4	127.3	1299.7	1397.6		54.3	26.7	17.5	10.6	16.3	37.8	4.54			0.07		2	2	1100	14.5	C	93.6			<500	HBeAb+ HBcAb +
50	F	4	2	24	non-ALF	7	no		6.35	22.3	12.7	191	125.7	101.4	700.1	496.5	206.6		38.9	1	96.8	1	125.7	101.4	700.1	496.5		96.8	64.1	40.5	95.2	51.8	85.2	5.51	1.51	3.91			1	1	54000	14	C		0.18			HBeAb+ HBcAb +
50	F	4	9	28	non-ALF	7	no		5.9	24.1	10.9	197	66.8	54.2	163.1	71.6	276.9		39.8	1.03	90.5	1	66.8	54.2	163.1	71.6		90.5	24.7	15	23.7	20.1	123.9	5					2	6	1100	13	B	89				HBeAb+ HBcAb +
54	F	4	6	20	non-ALF	7	no		4	28.7	12.6	181	144.1	113.8	633.3	350	121.3		45		87.5	3	167.5	128.5	375.4	236.4		97.5	75.6	53	74.1	31.3	68	5.24	1.63	3.45	>250	417.59	1	1	2500	17	C		2925.6	1.15		HBeAb+ HBcAb +
68	F	4	10	21	non-ALF	7	no		5.2	39.9	12.1	202	214.3	166.6	446.2	239.9	167.4		42.5	1.09	80.7	1	214.3	166.6	446.2	239.9		80.7	44.5	32	23.3	27.3	65.5	5.19	3.45	6.77	0.38		2	2		11	C		0.27			HBeAb+ HBcAb +
19	F	5	6	38	non-ALF	7	no		4.9	24.2	15	148	100.8	84.2	1581	588.5	173.6		37.8	1.21	65.9	1	100.8	84.2	1581	588.5		65.9	14.5	9.9	25.7	16.3	69.3	4.11	0.85	2.27	61.52	3.234	2	4	150000	13	B	73.6				HBeAb+ HBcAb +
23	F	5	2	22	non-ALF	8	no		4.8	34.1	14.3	150	67.4	50.2	1368.3	415.8	80.3		40.2	1.09	80.7	1	67.4	50.2	1368.3	415.8		80.7	15.2	10.8	32.8	15.5	35.3	6.46			1.41	3.176	2	4	870	12	C					HBeAb+ HBcAb +
24	F	5	2	38	non-ALF	9	no		6.1	25.3	15.1	139	110.4	81.6	2231.4	1117.2	192.4		39.7	1.22	65.1	1	110.4	81.6	2231.4	1117.2		65.1	17.6	9.7	41.1	19.7	99.4	4.94	1.04	2.38	>250	68.666	1	1	710	15	B					HBeAb+ HBcAb +
24	F	5	12	24	non-ALF	10	no		5.2	38.6	14.1	247	12.9	9.3	227.4	36.2	123.7		45.6	1.09	80.7	1	12.9	9.3	227.4	36.2		80.7	9.5	5.3	34.3	15	93.8	4.34			1257.38	13.023	1	1	6700	9	B		1.38		43.1	HBeAb+ HBcAb +
27	F	5	2	45	non-ALF	14	no		4.4	45.6	15.1	141	36	25.3	524	82.8	205.4		41.1	1	96.8	1	36	25.3	524	82.8		96.8	13	6	25.4	21.6	50.7	4.33			>250	1.216	2	4	5000	6.8	C		11.76			HBeAb+ HBcAb +
29	M	5	4	67	non-ALF	14	no		6.2	24.5	17.3	152	39.4	25.8	1437.6	704.8	261.3		46.2	1.16	71.6	3	79.8	67.3	310	200.4		91.6	14.2	8.1	45.2	22.7	59.1	5.26	0.55	3.05	>250	457.563	1	1	350000	16	C		6.36			HBeAb+
31	M	5	2	38	non-ALF	15	no		4.7	20.7	13.7	271	111.6	89.6	2263.5	921.4	153.9		39.5	1.15	72.6	1	111.6	89.6	2263.5	921.4		72.6	14.4	8.8	27.7	17.4	36.1	4.83	1.65	3.15	>250	209	1	1	26000	18	C	98.5	63.95			HBeAb+
32	M	5	2	22	non-ALF	20	no		5.1	33.6	14.5	215	15.2	9	484.8	121.3	336.9		40.5	1.05	87.5	1	15.2	9	484.8	121.3		87.5	11.2	4.9	38.8	17.4	133.1	5.26	1.13	4.23	>250	448.762	1	1	96000	8	B		111.46			HBeAb+
33	M	5	10	21	non-ALF	30	yes		4.1	42.9	14.6	114	22.3	12.1	911	281.7	204.3		47.2	1.09	80.7	1	22.3	12.1	911	281.7		80.7	12	5.6	39	21.9	84.6	7.62	1.41	3.94	0.12	1.893	1	1		5.5	B					HBeAb+
33	M	5	3	39	non-ALF	30	no		6.7	20.8	14.4	52	163.9	106.1	2542.5	883.4	101.3		43.9	1.64	36	1	163.9	106.1	2542.5	883.4		41.7	29.5	15.3	12.4	15.8	47.1	4.47			7.5	9.977	2	4	83000	6.5	C	90.5				HBeAb+
35	M	5	3	70	non-ALF	60	no		4.7	33.3	14	126	85.1	70.4	1163.9	462.2	57.1		45.3	1.09	80.7	3	171.4	138.9	133.8	68.7		90.7	22.2	18	36.8	24.2	34.9	4.72	1.36	2.67	140.05	1.626	2	4	3000	14	C					HBeAb+ HBcAb +
39	M	5	10	20	non-ALF	60	no		4.99	34.1	14.1	260	8.2	4.8	204	52.4	144.7		42.2	1.03	92	1	8.2	4.8	204	52.4		92	6.9	3.9	19	12.6	56.4	4.37	0.62	2.96	>250	1.961	1	1	4000	7	B		5.14			HBeAb+ HBcAb +
40	M	5	7	54	non-ALF	2	no		4.3	32	17.7	151	171.1	146.5	1465.4	738.8	112.7		38.8	1.14	74.7	1	171.1	146.5	1465.4	738.8		74.7	20.3	9.5	13.5	11.3	35.6	5.37	4.77	3.66	>250	43.563	1	1	580	13	C		0.19			HBeAb+ HBcAb +
43	M	5	4	24	non-ALF	3	no		4.9	48.7	13.7	178	47.8	31.5	1596.9	641.4	186.7		35	1.03	92	1	47.8	31.5	1596.9	641.4		92	10.1	6.9	41.5	21.3	51.5	5.3	1.45	3.58	7.55		2	2	3700	5	C	100	0.05			HBeAb+ HBcAb +
44	M	5	10	29	non-ALF	3	no		6	21.5	14	214	34	24.4	874.7	272.5	265.5		38.9	1.08	83.4	1	34	24.4	874.7	272.5		83.4	7.8	4.6	23.2	17.2	144.4	4.26			>250	1010.61	1	1	4600	16	B		1.45			HBeAb+ HBcAb +
46	M	5	3	35	non-ALF	3	no						42.9	28.2	1569.8	389	531.2		39.8	1.04	89	1	42.9	28.2	1569.8	389		89	10.1	4.5	13.5	18.5	72.9	5			>250	132.864	1	1	1300000	14	C		0.83			HBeAb+ HBcAb +
46	M	5	6	20	non-ALF	3	no		4.4	30.8	15.4	230	174.1	149.1	1130.3	588.9	403.7		45	0.98	100.3	1	174.1	149.1	1130.3	588.9		100.3	30.5	26.7	41.5	23.1	139.7	4.82			>250	1.375	1	1		6.6	C		4.21			HBeAb+ HBcAb +
46	M	5	3	69	non-ALF	4	no		5.5	30.3	13.3	157	21.6	14.1	1291.5	470.8	496.9		42.5	1	92	1	21.6	14.1	1291.5	470.8		92	10.4	3.4	20.4	22.9	43.8	5.46	1.9	6.09	4511.22	14.684	2	4	250000	12	B					HBeAb+ HBcAb +
47	M	5	9	15	non-ALF	5	no		5.8	35.3	14.8	149	17.3	12.5	1131.7	264.8	95.4		37.8	1.42	50.4	1	17.3	12.5	1131.7	264.8		50.4	9.1	3.7	23.4	14.6	38.2	4.52					2	6		8	B					HBeAb+ HBcAb +
47	M	5	9	22	non-ALF	5	no		5.4	24.5	13.6	130	38.6	31.8	1025.5	462.2	225.4		40.2	1.09	82	1	38.6	31.8	1025.5	462.2		82	16.2	10.8	244.1	105.8	192.4	4.86	1.98	3.71	>250	413.819	1	1	220000	13	B		250			HBeAb+ HBcAb +
51	M	5	3	81	non-ALF	5	no		4.8	23.3	14.3	151	97.1	79.4	2337.4	905.1	255		39.7	1.11	78.2	1	97.1	79.4	2337.4	905.1		78.2	28.5	20.9	22.9	27.3	271.9	4.93	1.01	4.09	>250	7.683	1	1	7000	16	B	72.6				HBeAb+ HBcAb +
53	M	5	4	16	non-ALF	7	yes		5.4	23.2	14.3	136	43.7	28.1	480.2	66	841.6		45.6	1.05	87.5	1	43.7	28.1	480.2	66		87.5	26	13.9	62	21.1	393.1	10.32			659.03	2.397	1	1	710	9	B		21.46	1.43		HBeAb+ HBcAb +
57	M	5	7	24	non-ALF	7	no		3.1	36.1	13.8	121	24.5	14.8	1037.4	453	388		41.1	1.09	82	1	24.5	14.8	1037.4	453		82	13.1	4.7	14.6	17.1	169.9	5.3			0.3		2	2		5	B					HBeAb+ HBcAb + HBsAb+
58	M	5	6	29	non-ALF	7	no		5.5	19.9	14.1	75	42.5	24.3	976.8	794.4	196.1		46.2	1.24	63.4	3	95.8	85.9	917.6	551.3		83.4	25	18.2	41.2	23	161.2	4.06	0.67	3.29	>250	68.154	1	1	2600	4.5	C	84.7				HBeAb+ HBcAb +
58	M	5	12	40	non-ALF	7	no		3.89	43.4	9.9	170	163.2	149.3	739.1	571	217.3		39.5	1.37	52.9	3	199.4	177.8	183.8	100.6		72.9	28.2	24.1	18.8	23.9	122.3	4.94	2.25	2.97			1	1	60000	9	C					HBeAb+ HBcAb + HBsAb+
62	M	5	7	52	non-ALF	7	no		4.8	24.1	14.4	188	84	71.4	160.4	74.5	66		40.5	1.05	87.5	1	84	71.4	160.4	74.5		87.5	20.9	11	11.8	14.7	20.8	4.48	2.49	4.67	6.38		2	2	3100	17	B					HBeAb+ HBcAb +
22	M	5	4	13	non-ALF	7	no		4.1	30.8	10	162	16.9	7.1	66.3	26	40.4		47.2	1.13	75.9	1	16.9	7.1	66.3	26		75.9	9	4.6	20.8	21	22.9	5.33			0.32		2	2	870	18	C					HBeAb+ HBcAb +
22	M	5	4	17	non-ALF	7	no		5.3	41	11.5	190	8.6	3.9	143.4	34.8	46		43.9	1.27	60.2	1	8.6	3.9	143.4	34.8		60.2	6.7	2.7	38.8	23.9	36.8	4.79			0.11		2	2		10.9	B	96.8				HBeAb+ HBcAb +
25	M	5	5	23	non-ALF	7	no		4.6	21.2	12.8	138	46.8	31.2	1526.2	918.5	100		45.3	1.18	69.6	1	46.8	31.2	1526.2	918.5		69.6	18.5	9	33	23.3	61.4	4.8	0.58	3.49	>250	47.968	1	1	190000	6	B		0.36			HBeAb+ HBcAb +
25	M	5	10	28	non-ALF	7	no		6.6	24.9	13.7	194	84	70.4	1595.9	729.7	192		42.2	1.28	59.4	1	84	70.4	1595.9	729.7		59.4	14.2	8.1	61.9	33.2	53.8	4.35	1.27	2.62	27.26		2	2		15	C	92	0.43			HBeAb+ HBcAb +
26	M	5	10	47	non-ALF	7	no		4.8	31.9	11.4	267	118.3	110.9	1470.3	720.5	116.9		38.8	1.14	73.6	3	197.9	179.5	1147.2	1187		83.6	40.9	36.3	47.7	33.1	85.4	4.19	1.12	3.55	9776.92	906.3	1	1	880000	5	B		583.68			HBeAb+
28	M	5	11	32	non-ALF	7	no		4.5	42.2	13.3	223	31.1	27.5	182.7	30.3	99.2		35	1.12	77	1	31.1	27.5	182.7	30.3		77	9.3	6.6	16.6	13.2	32.3				>250		2	2		4	B		0.1			HBeAb+
33	F	5	10	35	non-ALF	7	no		6.4	33.1	9.8	298	127.6	104.5	1672.1	734.4	153.8		38.9	1.54	45.3	1	127.6	104.5	1672.1	734.4		45.3	19.2	11.5	14.5	16.7	49.2	3.85			13.25		2	2		19	C					HBeAb+
33	F	5	11	27	non-ALF	7	no		4.7	32.8	13	294	19.5	13.1	1261.7	604.3	277.7		39.8	1.01	95.2	1	19.5	13.1	1261.7	604.3		95.2	5.8	2.6	27.8	21.9	57.7	5.51	1.25	4.73	218.85	35.124	1	1	12000	7	B					HBeAb+
48	F	5	3	41	non-ALF	7	no		6.4	13.5	13.6	127	138.3	110.7	2874.5	1811.4	310.4		45	1.27	60.2	3	189.8	154.6	304.4	297.8		80.2	44.7	32.4	21.9	20.7	372.2	4.76	2.03	3.79	>250	360.993	1	1	250000	18	B	90.5	327.27			HBeAb+
51	F	5	7	31	non-ALF	7	no		2.9	28.9	11.9	153	43.7	36.3	546.4	182.9	241.3		42.5	0.93	111	1	43.7	36.3	546.4	182.9		111	13.5	6.5	26.8	22.7	89.3	4.25	3.93	5.13	77.3	57.675	2	5	3100	20	B		250			HBeAb+ HBcAb + HBsAb+
69	F	5	5	24	non-ALF	7	no		5.4	32.2	12	226	163.4	135.4	2261.7	1058.7	239.2		37.8	1.11	78.2	1	163.4	135.4	2261.7	1058.7		78.2	21.9	18.9	17.2	14.4	65.1	4.82	2.95	3.74	29.36	118.896	1	1	1300	8.7	C			1.478		HBeAb+ HBcAb + HBsAb+
25	F	6	10	31	non-ALF	7	no		4.96	52	15.4	169	67.3	49.3	1714.1	488.3	198.1		40.2	1.16	71.6	1	67.3	49.3	1714.1	488.3		71.6	24.6	9.4	16.4	13.1	65.9	4.79			>250		2	2	1200	16	B					HBeAb+ HBcAb +
26	F	6	9	22	non-ALF	7	no		4.79	29.9	15.9	163	155	122.5	2081.7	1821.3	249.4		39.7	1.33	55.2	1	155	122.5	2081.7	1821.3		55.2	19	15.4	66.8	23.6	158.8	3.78	1.25	5.28	>250	60.101	1	1	250000	19	B		250			HBeAb+ HBcAb +
26	F	6	3	58	non-ALF	7	no		4.9	35.7	15.5	201	164.5	146.4	2919.7	1125	214.1		45.6	1.24	63.4	1	164.5	146.4	2919.7	1125		63.4	18.3	11.5	50.6	23.7	79.2	4.44	1.94	2.8	88.91		2	2		11.8	B					HBeAb+ HBcAb +
26	F	6	7	14	non-ALF	7	no		5.85	30.6	16.3	149	22.5	10.1	858.3	103.2	337.9		41.1	1.03	90.5	1	22.5	10.1	858.3	103.2		90.5	28.3	8.9	74.7	21.3	199.6	3.89	3.03	4.46			2	3	1300	6.5	B					HBeAb+ HBcAb + HBsAb+
40	F	6	11	32	non-ALF	7	no		6.82	34	14	255	149.4	127.3	957.7	362.5	162.4		46.2	1.05	87.5	3	247.3	203.7	464.4	165.6		60.5	17.4	11.1	24.5	12.4	73.3	6.92	4.8	3.58	>250	629.135	1	1	28000	7.8	C		12.05			HBeAb+ HBcAb +
26	F	6	11	21	non-ALF	7	no		8.76	27.1	14.7	162	28	20.4	353.5	38.2	82.4		39.5	1.2	67.7	1	28	20.4	353.5	38.2		67.7	13	8.4	38.2	16.4	51	4.91					2	6		8	C					HBeAb+ HBcAb +
31	F	6	9	26	non-ALF	8	no		4.88	30.9	16	294	22.3	10.5	1206.3	370.1	267		40.5	1.14	73.6	1	22.3	10.5	1206.3	370.1		73.6	17.2	6.1	98.5	30.5	151.9	4.96			>250	168.66	1	1	1400000	7	C		407.6			HBeAb+ HBcAb +
27	F	6	1	24	non-ALF	10	no		4.4		12	71	68.9	50.3	1411.6	809.8	198.5		47.2	1.13	70.6	1	68.9	50.3	1411.6	809.8		70.6	12.5	7	89.6	64.6	193.1	6.34			>250	73.482	1	1	11000	6	C		0.26		<500	HBeAb+ HBcAb +
23	F	6	10	23	non-ALF	14	no		6.34	42.3	13.6	114	178.5	144.4	1786.8	1287.3	87.4		43.9	1.48	47.8	1	178.5	144.4	1786.8	1287.3		47.8	27.2	19.7	59.8	38.6	148.3	4.21	1.53	3.11	1.66		2	2	8400	5	C					HBeAb+ HBcAb +
36	F	5	12	22	non-ALF	14	no		4	36.9	13.6	160	57.1	49.8	1811.9	1092.5	141.5		45.3	1.32	55.9	1	57.1	49.8	1811.9	1092.5		55.9	16.5	10.1	41	30.2	50.8	4.96	0.99	4.77	>250	18.236	2	4	18000	10.5	B					HBeAb+ HBcAb +
31	F	6	10	19	non-ALF	15	no		6.9	26.3	14.1	173	101.3	85.5	1710.6	508.3	243.4		42.2	1	96.8	1	101.3	85.5	1710.6	508.3		96.8	19.2	15.8	32.4	19.2	91.1	4.59			>250	3.753	1	1	1400	6.6	C		4.07			HBeAb+ HBcAb +
53	F	6	1	28	non-ALF	15	no		4.1	38.1	13.2	130	64.8	58.1	768.7	553.4	224.8		38.8	1.08	83.4	1	64.8	58.1	768.7	553.4		83.4	24.8	19.2	27.3	22.5	144.7	4.14	2.57	3.77	>250		2	2	1500	7.8	C		7.18			HBeAb+ HBcAb +
30	F	5	12	24	non-ALF	15	no		4.72	28.4	13.1	218	18.3	13.4	196.8	49.5	86.6		35	1.18	69.6	1	18.3	13.4	196.8	49.5		69.6	14.8	7.5	30.1	26.5	54.1				>250	2.998	2	4	200000	16	B		2935.95	1.26		HBeAb+ HBcAb +
27	F	6	1	82	non-ALF	20	no		4.9	23.3	16.6	108	309.4	251.7	2090	701.4	164.4		38.9	1.26	61.8	3	361.3	257.6	553	146.1		51.8	25.9	11.1	11	13.1	31.4	4.32			>250	337.136	1	1	4600	6	C					HBeAb+ HBcAb +
28	F	6	6	25	non-ALF	30	no		4.35	42.3	14	148	105	86.3	1044	378.5	139.7		39.8	1.11	78.2	1	105	86.3	1044	378.5		78.2	17.7	13.4	34.1	20.7	97.5	4.44			37.44		2	5	28000	8	C		250		510	HBeAb+ HBcAb +
29	F	6	1	18	non-ALF	30	no		5.84	50.7	15.4	180	44.3	40.1	627.4	155.7	358.7		45	1.26	63	1	44.3	40.1	627.4	155.7		61	17.8	10.6	34.4	17.1	122.5	5.43	1.13	3.38			2	6		14	B
29	F	6	7	27	non-ALF	60	no		6.93	35.9	16.4	220	63.7	54.8	2500.5	1874.2	314.3		42.5	1.64	39.9	3	77.7	67.1	1744.6	340.5		41.9	12.9	9.8	44	32.4	103.5	4.63			13875.1		2	5	470000	13	C		148.17		7800	HBeAb+ HBcAb +
31	F	6	7	20	non-ALF	60	no		4.56	31.6	14.3	216	18.6	14.3	402.6	43.9	138.6		37.8	1.02	93.6	1	18.6	14.3	402.6	43.9		93.6	10.1	6.3	18.3	11.9	67.5	4.14			2.88	1.048	2	4		6.7	B		0.17			HBeAb+
35	F	6	12	19	non-ALF	7	no						57	41.1	2724.7	1534.7	161.5		40.2	1.39	52.1	1	57	41.1	2724.7	1534.7		52.1	12.6	6.8	46.4	18.8	89.7	5.33	2.72	3.79	0.1		2	2	28000	14	B				20	HBeAb+
37	M	6	10	24	non-ALF	7	no		6.52	41.9	11.8	236	79.3	67	343.7	94.3	115.2		39.7	1	96.8	1	79.3	67	343.7	94.3		96.8	20.2	14.8	21.8	17.2	62.3	4.85	1.36	3.67	102.22	4.344	2	4	130000	5.5	B		94.34		12000	HBeAb+
38	M	6	4	21	non-ALF	7	no		6.54	26.1	16.5	158	103.3	83.7	1675.1	569.5	299.4		45.6	1.08	83.4	1	103.3	83.7	1675.1	569.5		83.4	22.2	17.4	46.9	24.3	97.9	5.33	3.17	3.06	>250	346.517	1	1	1600	4.5	B	98.5				HBeAb+ HBcAb + HBsAb+
45	M	6	7	29	non-ALF	7	no		4.7	27.3	13.9	132	49.3	39.2	961.8	425.7	121.2		41.1	1.09	82	1	49.3	39.2	961.8	425.7		82	23.9	18.1	40.3	25.4	66.5	4.45					1	1	460000	6.6	C					HBeAb+
47	M	6	9	46	non-ALF	7	yes		6.46	31.7	13.5	151	182.7	138.5	2012.9	494.1	592.2		46.2	1.3	58	1	182.7	138.5	2012.9	494.1		58	16.6	13.4	19.1	14.8	51.9	5.92	2.72	3.7	0.2	15.228	2	4		5.6	B					HBeAb+ HBcAb + HBsAb+
51	M	6	7	30	non-ALF	7	no		7.1	25	13.6	192	223.4	196.3	1163.6	826.1	510.5		39.5	1.15	72.6	1	223.4	196.3	1163.6	826.1		72.6	32.9	26.6	26	17.6	84	6.76	3.95	6.8	>250	14.812	2	4	1700	17	C		663.53			HBeAb+ HBcAb +
51	M	6	4	26	non-ALF	7	no		7.18	37.3	13.6	223	80.2	74	1187.7	624.7	339.2		40.5			1	80.2	74	1187.7	624.7			17.9	12.1	26.3	19.2	216.7	4.27			>250	25.07	1	1	120000	6	B		2.65			HBeAb+ HBcAb +
57	M	6	2	41	non-ALF	7	no		5.6	35.2	16.1	164	24.4	12.8	437.3	77.3	237.9		47.2	0.97	103.9	1	24.4	12.8	437.3	77.3		103.9	10.3	4.3	33.3	18	71.2	4.76	1.93	3.73	3.15		2	2		15	B					HBeAb+ HBcAb +
26	M	6	9	25	non-ALF	7	no		6.17	32.1	11.8	249	13.8	6	793.5	283.5	68.4		43.9	1.1	79.5	1	13.8	6	793.5	283.5		79.5	8.4	4.1	24.3	20.5	57.8	4.24	0.84	3.71	4.73	2.68	2	4		5	C					HBeAb+ HBcAb +
26	M	6	12	20	non-ALF	7	no		7.29	23.9	12.7	219	49.2	33.8	1147.6	804.9	78.4		45.3		83.4	1	49.2	33.8	1147.6	804.9		83.4	17.9	9.6	30	26.1	53.2	3.82	1.49	3.18	>250	95.715	1	1	6100	14	B		54.02			HBeAb+ HBcAb +
29	F	6	2	22	non-ALF	7	no		5.36	27.4	14.8	182	90.2	68.6	868.8	388.5	74.2		42.2	1.1	79.5	1	90.2	68.6	868.8	388.5		79.5	19.9	15.9	15.9	22.2	71.1	4.93	1.58	2.49	3986.47	668.064	1	1	350000	4	B		76.35	7.166		HBeAb+ HBcAb +
37	F	6	12	18	non-ALF	7	no		8.49	25.3	10.9	203	50.6	36.5	1264.9	140.2	91.3		38.8		79.5	1	50.6	36.5	1264.9	140.2		79.5	15.3	10	35.2	16.6	45.3	4.9			0.17		2	2		13	C					HBeAb+ HBcAb +
39	F	6	10	29	non-ALF	7	no		6.41	30.1	12	167	92	81.9	1696.7	924.3	106.8		35	1.2	66.8	1	92	81.9	1696.7	924.3		66.8	16.8	10	22.6	21.2	49.6	4.75	2.11	2.46	0.1	9.35	2	4	830	3	C					HBeAb+ HBcAb +
63	F	6	4	54	non-ALF	7	no		5.7	34.6	13	108	126	116.4	860.5	1788	274.1		38.9	1.42	50.8	3	438	366.7	325	546		51.3	14.6	4.5	25.3	43.2	46.7	5.49	1.78	3.3	>250		2	2	3600000	15	C					HBeAb+ HBcAb + HBsAb+
24	F	6	9	38	non-ALF	8	no		7.1	47.3	11.9	202	152.7	126.1	899.8	368.9	78.6		39.8	1.4	51.7	1	152.7	126.1	899.8	368.9		51.7	17.7	12.2	18.4	17.6	127.6	5.06	1.7	2.24	0.29		2	2	940	7	B					HBeAb+ HBcAb +
52	F	5	11	70	non-ALF	9	no		6.4	24.3	11.8	248	35	29.4	613.1	242.7	73.8		45	1.05	87.5	1	35	29.4	613.1	242.7		87.5	10.3	4.3	13.4	17.3	19.6	4.23	1.14	2.71	126.85	5.139	2	4	1000	16	B				<500	HBeAb+ HBcAb +
53	F	6	5	47	non-ALF	10	no		6.18	23.1	12.6	249	190.3	169	723.2	1237.7	264.5		42.5	1.2	66.8	3	256.3	229.7	898.6	1340.5		57.8	20.8	15.5	12.7	18.5	86.3	4.47	2.32	3.16	0.55	12.803	2	4	22000	8	C					HBeAb+ HBcAb +
53	F	5	12	17	non-ALF	14	no		6.59	30.2	13.6	157	254.8	223.7	554.5	321.7	322.8		37	1.08	83.4	1	254.8	223.7	554.5	321.7		83.4	53.7	49.6	89.9	63.1		4.68	3.47	4.36	0.15		2	2	3000	6	C				510	HBeAb+ HBcAb +
29	M	6	1	21	non-ALF	14	no		3.52	9.1	13.6	245	94.9	66.8	900.1	137.3	104.2		33.3	1.53	46	1	94.9	66.8	900.1	137.3		46	32.8	24.9	31.8	17	42.5	5.27	1.83	5.1	>250	24.139	1	1	510	6.6	C				<500	HBeAb+ HBcAb +
26	M	6	1	21	non-ALF	15	no		7.3	16.9	16.6	153	95.6	71.6	2093.1	380.3	108.6		32.9	1.11	78.2	1	95.6	71.6	2093.1	380.3		78.2	15.9	8.7	28.6	12.3	24.7	4.41					2	3		7.5	C					HBeAb+ HBcAb + HBsAb+
51	M	6	7	17	non-ALF	15	no		6.7	20.5	14.2	163	89.5	81.9	1252.6	428.7	171.8		28.3	0.99	98.5	1	89.5	81.9	1252.6	428.7		98.5	20.4	16.1	68.7	24.1	75.9	5.8			16.51	108.842	1	1	510	6	C					HBeAb+ HBcAb +
57	M	6	7	40	non-ALF	15	no		9.4	21	12.7	136	300.5	256.3	153.5	73.9	86.1		34.1	1.26	61	3	469.2	460.3	141.8	92.1		69	94.7	85.3	12.3	51.1	349.4	5.17			0.07		2	5		5.1	C
36	M	6	11	24	non-ALF	20	no		4.04	38.4	13.7	164	33.8	19.8	857.9	239.3	189.1		32.1	1.08	83.4	1	33.8	19.8	857.9	239.3		83.4	9.2	4.7	28.5	15.4	63.5	4.67	1.1	3.14	>250	167.932	1	1	11000	14	B		896.05			HBeAb+
39	M	6	6	11	non-ALF	30	no		5.53	30.2	16.4	225	22.9	13	187.5	74.8	175.9		27.9	0.96	105.8	1	22.9	13	187.5	74.8		105.8	15.6	8.4	57.4	25.3	132.3	5.11			44.93		2	2		4	C		18.46		196	HBeAb+
51	M	6	8	17	non-ALF	30	no		4.61	26.2	13.6	177	22.1	14.7	956.2	184.9	154.8		38.9		95.2	1	22.1	14.7	956.2	184.9		95.2	11.3	6.1	32.4	23.8	106.8	4.75	0.94	4.31			2	6		4	C					HBeAb+
22	M	5	12	27	non-ALF	60	no		8.66	38.2	13.6	147	114.7	97.7	2074.3	789.1	169.5		39.8	1.31	57.3	1	114.7	97.7	2074.3	789.1		57.3	25.2	20	20.4	21.7	62.7	5.04	2.23	2.56	>250		2	2	54000	20	B		0.05			HBeAb+
36	M	6	7	7	non-ALF	60	no		6.2	34.9	14.3	214	7.7	2.3	61.7	25.4	32.3		45	0.99	98.5	1	7.7	2.3	61.7	25.4		98.5	9	2.7	24.8	18.4	24.8	4.65			0.61		2	2		7	C		0.11			HBeAb+
56	F	1	5	30	ALF	8	no		5.18	22.2	15.9	91	180.2	151.6	3974.5	1684.4	166.5	373	37	1.87	39	1	180.2	151.6	3974.5	1684.4	37	40	31.2	23.8	53.2	28	48.9	4.27			4.99		2	2	960	41	C	76			<500	HBeAb+ HBcAb +
22	F	2	11	26	ALF	7	no		9.77	19.9	12.9	97	382.4	327	130.2	100	51.9	192	33.3	1.88	57	3	422.5	344.4	120.7	102.8	33.6	39.7	122.5	104.4	110.7	111.8	47.3	3.78			>250	8.52	1	1	13000	13	B	57				HBeAb+ HBcAb +
55	F	2	3	28	ALF	60	no		7.25	26.9	12.3	98	297.9	240.9	356.4	426.5	93		32.9	2.24	32	1	297.9	240.9	356.4	426.5	32	32	112	97.2	45.3	76.6	68.7	4.16					2	4.5		25	C
64	F	4	9	30	ALF	7	no		6.8	36.6	12.5	120	184.9	135.2	1085.3	477.4	143	192	28.3	1.85	72.6	3	259.3	177.6	224.5	105.2		35.9	56.9	44.9	45.6	61.6	277.4	4.86	0.79	1.61			2	6		9	C	72.8				HBeAb+ HBcAb +
51	F	4	5	28	ALF	7	no		3.24	13.8	11.1	79	110.4	89	1267.6	1317.3		574	34.1	1.7	80.7	3	170.7	132.7	158.3	89	40.4	39.7	32.5	18.6	16.1	22.5	162	4.49	1.74	2.77	0.21		2	5	780	12	B	80.7				HBeAb+ HBcAb +
29	F	5	9	37	ALF	15	no	infection	13.4	9.9	14.9	92	200.8	142.9	1064.3	173.6	34.4	275	32.1	3.84	35.8	1	200.8	142.9	1064.3	173.6	33.7	15.8	11.1	8.9	6.4	17.6	78.4	4.81	0.83	2.19	0.12		2	5		11	B	92				HBeAb+ HBcAb + HBsAb+
30	F	5	8	34	ALF	15	no		7.8	26	12.3	166	231.7	186.5	274.1	149.7	89.1	225	27.9	2.67	30.8	1	231.7	186.5	274.1	149.7	27.9	23.8	42.5	38.4	22.9	32	45.5	3.43	0.51	1.34	19.45		2	2	3400	16	B	50.4
22	F	6	2	22	ALF	9	no		4.82	25.9	11.5	186	90.1	82.9	1977.5	1212	151.2	364	32.7	1.85	70.6	1	90.1	82.9	1977.5	1212		35.7	15.1	10.6	17.8	15.2	69.1	4.4			>250	98.528	1	1	530	17	C					HBeAb+ HBcAb +
67	F	6	1	75	ALF	7	yes	diabetes	4.54	38.1	12.4	81	105.5	92.6	2070.7	2040.6	164.3	521	27.7	2.44	40	3	254.8	187.3	49.3	59.3		26.2	22.8	16.3	11.9	18.7	73.3	7.66	1.4	1.36	4.86		2	5	2400	19	C	85				HBeAb+ HBcAb +
22	F	4	6	40	ALF	7	no	infection HE	8.8	22.2	13.3	179	169.3	115.6	3880.9	3341.2	99		28	2.94	40	3	243.5	171.4	1288.3	259.3	28	21.3	20.9	11.3	29.9	169	86.1	4.5			0.1		2	5	890	8	B
57	F	1	11	9	ALF	9	no	infection HE,DEATH	8.5	5.7	17.1	78	361.7	215	526	547		407	37	7.85	0	3	545.6	307	124	49.6	37	6.7	174.2	122.6	56.8	88.7	9.1	8.28	0.12	1.4	2.34		2	2		21	C					HBeAb+ HBcAb + HBsAb+
57	F	4	10	6	ALF	5	no	infection HS HE,DEATH	9.9	20.8	12.4	203	152	45.6	1609.7	297.2	173.8	259	25	0	39.5	3	353.2	117.9	721.3	81.4	25	0	353.2	117.9	721.3	81.4	61	1.58					2	6		19	B	0
57	F	4	7	5	ALF	20	no	infection HS HE,DEATH	15.1	5.4	12.8	43	128	100	995	1000	100	631	26	1.96	39.6	3	322.6	265.4	460.6	42.8		33.6	322.6	57.2	460.6	42.8	61.5	10.47	0.19	3.03			2	7		17	B	12.8				HBsAg+ HBcAb +
